# Supplementary material for: Structural basis for recognition of antihistamine drug by human histamine receptor
Source: Nat Commun. 2022 Oct 15;13:6105. doi: 10.1038/s41467-022-33880-y (PMC9569329; doi:10.1038/s41467-022-33880-y)
Supplement: Supplementary file 4 — Source Data [file 41467_2022_33880_MOESM4_ESM.xlsx]

## Sheet: Supplementary Fig.1b
Raw data
No-Mut		S121K3.39		S121K3.39-PF
Time	A280(mAU)	Time	A280(mAU)	Time	A280(mAU)
0.0026	0.005126	0.000716667	-0.00244379	0.00113333	-0.0382662
0.00593333	0.00560284	0.00405	-0.00172853	0.00446667	-0.0386238
0.00926667	0.00607967	0.00738333	-0.00107288	0.0078	-0.0389814
0.0126	0.0064373	0.0107167	-0.000596046	0.0111333	-0.0392795
0.0159333	0.00673532	0.01405	-0.000238419	0.0144667	-0.0395179
0.0192667	0.00685453	0.0173833	-0.000119209	0.0178	-0.0398159
0.0226	0.00691414	0.0207167	-0.000178814	0.0211333	-0.0400543
0.0259333	0.00691414	0.02405	-0.000476837	0.0244667	-0.0404119
0.0292667	0.00691414	0.0273833	-0.00089407	0.0278	-0.0407696
0.0326	0.00691414	0.0307167	-0.00149012	0.0311333	-0.0412464
0.0359333	0.00685453	0.03405	-0.00208616	0.0344667	-0.0417829
0.0392667	0.00691414	0.0373833	-0.0026226	0.0378	-0.0424385
0.0426	0.00697374	0.0407167	-0.00315905	0.0411333	-0.0431538
0.0459333	0.00709295	0.04405	-0.00357628	0.0444667	-0.0439286
0.0492667	0.00721216	0.0473833	-0.0038743	0.0478	-0.0447035
0.0526	0.00733137	0.0507167	-0.00411272	0.0511333	-0.0455379
0.0559333	0.00739098	0.05405	-0.00423193	0.0544667	-0.0463128
0.0592667	0.00739098	0.0573833	-0.00429153	0.0578	-0.0471473
0.0626	0.00727177	0.0607167	-0.00429153	0.0611333	-0.0478625
0.0659333	0.00715256	0.06405	-0.00429153	0.0644667	-0.0485778
0.0692667	0.00691414	0.0673833	-0.00429153	0.0678	-0.0492334
0.0726	0.00667572	0.0707167	-0.00435114	0.0711333	-0.0498891
0.0759333	0.0064373	0.07405	-0.00441074	0.0744667	-0.0504851
0.0792667	0.00619888	0.0773833	-0.00452995	0.0778	-0.0510216
0.0826	0.00596046	0.0807167	-0.00470877	0.0811333	-0.051558
0.0859333	0.00584126	0.08405	-0.00488758	0.0844667	-0.0520945
0.0892667	0.00572205	0.0873833	-0.00500679	0.0878	-0.0525713
0.0926	0.00566244	0.0907167	-0.005126	0.0911333	-0.0530481
0.0959333	0.00566244	0.09405	-0.00524521	0.0944667	-0.0534654
0.0992667	0.00560284	0.0973833	-0.00530481	0.0978	-0.0539422
0.1026	0.00554323	0.100717	-0.00530481	0.101133	-0.054419
0.105933	0.00542402	0.10405	-0.00524521	0.104467	-0.0548959
0.109267	0.00530481	0.107383	-0.0051856	0.1078	-0.0554323
0.1126	0.00506639	0.110717	-0.00500679	0.111133	-0.0560284
0.115933	0.00476837	0.11405	-0.00482798	0.114467	-0.056684
0.119267	0.00447035	0.117383	-0.00458956	0.1178	-0.0573993
0.1226	0.00417233	0.120717	-0.00435114	0.121133	-0.0582337
0.125933	0.00393391	0.12405	-0.00405312	0.124467	-0.0591278
0.129267	0.0038147	0.127383	-0.00375509	0.1278	-0.0601411
0.1326	0.00369549	0.130717	-0.00345707	0.131133	-0.0611544
0.135933	0.00375509	0.13405	-0.00321865	0.134467	-0.0622272
0.139267	0.0038147	0.137383	-0.00303984	0.1378	-0.0633001
0.1426	0.00399351	0.140717	-0.00292063	0.141133	-0.0643134
0.145933	0.00423193	0.14405	-0.00292063	0.144467	-0.0652671
0.149267	0.00452995	0.147383	-0.00303984	0.1478	-0.0661612
0.1526	0.00476837	0.150717	-0.00321865	0.151133	-0.066936
0.155933	0.00506639	0.15405	-0.00345707	0.154467	-0.0675917
0.159267	0.00530481	0.157383	-0.0038147	0.1578	-0.0682473
0.1626	0.00548363	0.160717	-0.00417233	0.161133	-0.0687838
0.165933	0.00560284	0.16405	-0.00452995	0.164467	-0.0693202
0.169267	0.00566244	0.167383	-0.00488758	0.1678	-0.0698566
0.1726	0.00572205	0.170717	-0.00524521	0.171133	-0.0703931
0.175933	0.00572205	0.17405	-0.00560284	0.174467	-0.0709295
0.179267	0.00572205	0.177383	-0.00590086	0.1778	-0.0715256
0.1826	0.00572205	0.180717	-0.00619888	0.181133	-0.0721216
0.185933	0.00572205	0.18405	-0.0064373	0.184467	-0.0727177
0.189267	0.00578165	0.187383	-0.00667572	0.1878	-0.0733733
0.1926	0.00590086	0.190717	-0.00691414	0.191133	-0.074029
0.195933	0.00602007	0.19405	-0.00715256	0.194467	-0.0745654
0.199267	0.00619888	0.197383	-0.00739098	0.1978	-0.0751019
0.2026	0.0063777	0.200717	-0.00756979	0.201133	-0.0756383
0.205933	0.00655651	0.20405	-0.0077486	0.204467	-0.0760555
0.209267	0.00667572	0.207383	-0.00792742	0.2078	-0.0764728
0.2126	0.00685453	0.210717	-0.00804663	0.211133	-0.0768304
0.215933	0.00697374	0.21405	-0.00810623	0.214467	-0.077188
0.219267	0.00703335	0.217383	-0.00816584	0.2178	-0.0775456
0.2226	0.00709295	0.220717	-0.00816584	0.221133	-0.0779033
0.225933	0.00709295	0.22405	-0.00804663	0.224467	-0.0782609
0.229267	0.00709295	0.227383	-0.00780821	0.2278	-0.0787377
0.2326	0.00709295	0.230717	-0.00745058	0.231133	-0.0793338
0.235933	0.00703335	0.23405	-0.00697374	0.234467	-0.0799298
0.239267	0.00703335	0.237383	-0.0064373	0.2378	-0.0805855
0.2426	0.00703335	0.240717	-0.00584126	0.241133	-0.0813007
0.245933	0.00697374	0.24405	-0.00530481	0.244467	-0.0820756
0.249267	0.00691414	0.247383	-0.00482798	0.2478	-0.0827909
0.2526	0.00685453	0.250717	-0.00447035	0.251133	-0.0835657
0.255933	0.00679493	0.25405	-0.00423193	0.254467	-0.0843406
0.259267	0.00673532	0.257383	-0.00411272	0.2578	-0.0849962
0.2626	0.00667572	0.260717	-0.00417233	0.261133	-0.0856519
0.265933	0.00661612	0.26405	-0.00429153	0.264467	-0.0862479
0.269267	0.00655651	0.267383	-0.00447035	0.2678	-0.086844
0.2726	0.00655651	0.270717	-0.00464916	0.271133	-0.0873804
0.275933	0.00661612	0.27405	-0.00476837	0.274467	-0.0879765
0.279267	0.00673532	0.277383	-0.00482798	0.2778	-0.0885725
0.2826	0.00691414	0.280717	-0.00476837	0.281133	-0.0892282
0.285933	0.00709295	0.28405	-0.00458956	0.284467	-0.0898838
0.289267	0.00733137	0.287383	-0.00441074	0.2878	-0.0905395
0.2926	0.00751019	0.290717	-0.00411272	0.291133	-0.0911951
0.295933	0.00762939	0.29405	-0.0038743	0.294467	-0.0919104
0.299267	0.00762939	0.297383	-0.00357628	0.2978	-0.0925064
0.3026	0.00762939	0.300717	-0.00339746	0.301133	-0.0931025
0.305933	0.00751019	0.30405	-0.00327826	0.304467	-0.0936389
0.309267	0.00733137	0.307383	-0.00327826	0.3078	-0.0941157
0.3126	0.00715256	0.310717	-0.00345707	0.311133	-0.0945926
0.315933	0.00697374	0.31405	-0.00369549	0.314467	-0.0950098
0.319267	0.00685453	0.317383	-0.00411272	0.3178	-0.095427
0.3226	0.00673532	0.320717	-0.00452995	0.321133	-0.0958443
0.325933	0.00667572	0.32405	-0.00506639	0.324467	-0.0963211
0.329267	0.00661612	0.327383	-0.00554323	0.3278	-0.0967979
0.3326	0.00661612	0.330717	-0.00590086	0.331133	-0.0973344
0.335933	0.00655651	0.33405	-0.00619888	0.334467	-0.0978708
0.339267	0.00655651	0.337383	-0.0063777	0.3378	-0.0984073
0.3426	0.0064373	0.340717	-0.0064373	0.341133	-0.0990629
0.345933	0.00631809	0.34405	-0.0063777	0.344467	-0.0997186
0.349267	0.00613928	0.347383	-0.00619888	0.3478	-0.100374
0.3526	0.00596046	0.350717	-0.00602007	0.351133	-0.101149
0.355933	0.00572205	0.35405	-0.00578165	0.354467	-0.101924
0.359267	0.00548363	0.357383	-0.00560284	0.3578	-0.102699
0.3626	0.00524521	0.360717	-0.00548363	0.361133	-0.103593
0.365933	0.00500679	0.36405	-0.00542402	0.364467	-0.104427
0.369267	0.00482798	0.367383	-0.00548363	0.3678	-0.105262
0.3726	0.00464916	0.370717	-0.00554323	0.371133	-0.105977
0.375933	0.00458956	0.37405	-0.00578165	0.374467	-0.106692
0.379267	0.00452995	0.377383	-0.00602007	0.3778	-0.107288
0.3826	0.00452995	0.380717	-0.00625849	0.381133	-0.107765
0.385933	0.00464916	0.38405	-0.00655651	0.384467	-0.108123
0.389267	0.00476837	0.387383	-0.00679493	0.3878	-0.108421
0.3926	0.00494719	0.390717	-0.00703335	0.391133	-0.108659
0.395933	0.00524521	0.39405	-0.00721216	0.394467	-0.108898
0.399267	0.00554323	0.397383	-0.00727177	0.3978	-0.109076
0.4026	0.00584126	0.400717	-0.00733137	0.401133	-0.109315
0.405933	0.00619888	0.40405	-0.00727177	0.404467	-0.109613
0.409267	0.00655651	0.407383	-0.00709295	0.4078	-0.11003
0.4126	0.00685453	0.410717	-0.00691414	0.411133	-0.110447
0.415933	0.00715256	0.41405	-0.00673532	0.414467	-0.111043
0.419267	0.00733137	0.417383	-0.00649691	0.4178	-0.111699
0.4226	0.00751019	0.420717	-0.00631809	0.421133	-0.112414
0.425933	0.00756979	0.42405	-0.00607967	0.424467	-0.113189
0.429267	0.00751019	0.427383	-0.00596046	0.4278	-0.114083
0.4326	0.00745058	0.430717	-0.00584126	0.431133	-0.114977
0.435933	0.00733137	0.43405	-0.00572205	0.434467	-0.115931
0.439267	0.00715256	0.437383	-0.00566244	0.4378	-0.116885
0.4426	0.00697374	0.440717	-0.00560284	0.441133	-0.117779
0.445933	0.00685453	0.44405	-0.00554323	0.444467	-0.118673
0.449267	0.00679493	0.447383	-0.00554323	0.4478	-0.119448
0.4526	0.00679493	0.450717	-0.00554323	0.451133	-0.120163
0.455933	0.00691414	0.45405	-0.00548363	0.454467	-0.120759
0.459267	0.00703335	0.457383	-0.00548363	0.4578	-0.121295
0.4626	0.00727177	0.460717	-0.00548363	0.461133	-0.121713
0.465933	0.00756979	0.46405	-0.00554323	0.464467	-0.122011
0.469267	0.00786781	0.467383	-0.00560284	0.4678	-0.122309
0.4726	0.00822544	0.470717	-0.00572205	0.471133	-0.122607
0.475933	0.00846386	0.47405	-0.00584126	0.474467	-0.122905
0.479267	0.00870228	0.477383	-0.00596046	0.4778	-0.123203
0.4826	0.00888109	0.480717	-0.00613928	0.481133	-0.12362
0.485933	0.0089407	0.48405	-0.00625849	0.484467	-0.124097
0.489267	0.00888109	0.487383	-0.0063777	0.4878	-0.124693
0.4926	0.00876188	0.490717	-0.0064373	0.491133	-0.125408
0.495933	0.00858307	0.49405	-0.00649691	0.494467	-0.126123
0.499267	0.00834465	0.497383	-0.00649691	0.4978	-0.126898
0.5026	0.00816584	0.500717	-0.0063777	0.501133	-0.127733
0.505933	0.00792742	0.50405	-0.00619888	0.504467	-0.128448
0.509267	0.00780821	0.507383	-0.00602007	0.5078	-0.129223
0.5126	0.007689	0.510717	-0.00578165	0.511133	-0.129879
0.515933	0.007689	0.51405	-0.00554323	0.514467	-0.130475
0.519267	0.0077486	0.517383	-0.00530481	0.5178	-0.131011
0.5226	0.00792742	0.520717	-0.005126	0.521133	-0.131547
0.525933	0.00810623	0.52405	-0.00494719	0.524467	-0.131965
0.529267	0.00834465	0.527383	-0.00488758	0.5278	-0.132382
0.5326	0.00864267	0.530717	-0.00482798	0.531133	-0.132859
0.535933	0.00888109	0.53405	-0.00476837	0.534467	-0.133336
0.539267	0.00917912	0.537383	-0.00476837	0.5378	-0.133872
0.5426	0.00935793	0.540717	-0.00476837	0.541133	-0.134468
0.545933	0.00953674	0.54405	-0.00464916	0.544467	-0.135064
0.549267	0.00965595	0.547383	-0.00447035	0.5478	-0.135779
0.5526	0.00971556	0.550717	-0.00429153	0.551133	-0.136554
0.555933	0.00971556	0.55405	-0.00399351	0.554467	-0.137269
0.559267	0.00959635	0.557383	-0.00363588	0.5578	-0.138044
0.5626	0.00947714	0.560717	-0.00327826	0.561133	-0.13876
0.565933	0.00929832	0.56405	-0.00292063	0.564467	-0.139475
0.569267	0.00911951	0.567383	-0.00268221	0.5678	-0.14019
0.5726	0.0089407	0.570717	-0.002563	0.571133	-0.140786
0.575933	0.00876188	0.57405	-0.002563	0.574467	-0.141382
0.579267	0.00864267	0.577383	-0.00268221	0.5778	-0.141978
0.5826	0.00852346	0.580717	-0.00292063	0.581133	-0.142574
0.585933	0.00846386	0.58405	-0.00321865	0.584467	-0.14317
0.589267	0.00846386	0.587383	-0.00363588	0.5878	-0.143766
0.5926	0.00846386	0.590717	-0.00405312	0.591133	-0.144422
0.595933	0.00864267	0.59405	-0.00447035	0.594467	-0.145018
0.599267	0.00882149	0.597383	-0.00482798	0.5978	-0.145614
0.6026	0.00905991	0.600717	-0.005126	0.601133	-0.14621
0.605933	0.00941753	0.60405	-0.00536442	0.604467	-0.146747
0.609267	0.00977516	0.607383	-0.00554323	0.6078	-0.147223
0.6126	0.0101328	0.610717	-0.00572205	0.611133	-0.1477
0.615933	0.0104904	0.61405	-0.00584126	0.614467	-0.148118
0.619267	0.0107884	0.617383	-0.00596046	0.6178	-0.148594
0.6226	0.0109673	0.620717	-0.00613928	0.621133	-0.149071
0.625933	0.0111461	0.62405	-0.00625849	0.624467	-0.149667
0.629267	0.0112057	0.627383	-0.0064373	0.6278	-0.150263
0.6326	0.0112057	0.630717	-0.00655651	0.631133	-0.150919
0.635933	0.0110865	0.63405	-0.00673532	0.634467	-0.151634
0.639267	0.0109673	0.637383	-0.00685453	0.6378	-0.152409
0.6426	0.010848	0.640717	-0.00697374	0.641133	-0.153184
0.645933	0.0106692	0.64405	-0.00709295	0.644467	-0.153899
0.649267	0.0104904	0.647383	-0.00709295	0.6478	-0.154614
0.6526	0.0103116	0.650717	-0.00703335	0.651133	-0.15527
0.655933	0.0101328	0.65405	-0.00691414	0.654467	-0.155866
0.659267	0.00989437	0.657383	-0.00679493	0.6578	-0.156462
0.6626	0.00965595	0.660717	-0.00655651	0.661133	-0.156999
0.665933	0.00935793	0.66405	-0.0063777	0.664467	-0.157535
0.669267	0.00905991	0.667383	-0.00619888	0.6678	-0.158072
0.6726	0.00870228	0.670717	-0.00607967	0.671133	-0.158548
0.675933	0.00834465	0.67405	-0.00602007	0.674467	-0.159085
0.679267	0.00804663	0.677383	-0.00602007	0.6778	-0.159621
0.6826	0.0077486	0.680717	-0.00613928	0.681133	-0.160217
0.685933	0.00745058	0.68405	-0.0063777	0.684467	-0.160813
0.689267	0.00727177	0.687383	-0.00661612	0.6878	-0.161469
0.6926	0.00709295	0.690717	-0.00697374	0.691133	-0.162125
0.695933	0.00703335	0.69405	-0.00727177	0.694467	-0.162721
0.699267	0.00703335	0.697383	-0.00756979	0.6978	-0.163257
0.7026	0.00709295	0.700717	-0.00780821	0.701133	-0.163853
0.705933	0.00727177	0.70405	-0.00792742	0.704467	-0.16439
0.709267	0.00745058	0.707383	-0.00792742	0.7078	-0.164866
0.7126	0.0077486	0.710717	-0.00780821	0.711133	-0.165403
0.715933	0.00798702	0.71405	-0.00756979	0.714467	-0.165999
0.719267	0.00834465	0.717383	-0.00715256	0.7178	-0.166655
0.7226	0.00864267	0.720717	-0.00667572	0.721133	-0.16737
0.725933	0.00888109	0.72405	-0.00607967	0.724467	-0.168204
0.729267	0.00911951	0.727383	-0.00542402	0.7278	-0.169098
0.7326	0.00923872	0.730717	-0.00470877	0.731133	-0.169992
0.735933	0.00929832	0.73405	-0.00411272	0.734467	-0.170827
0.739267	0.00929832	0.737383	-0.00357628	0.7378	-0.171602
0.7426	0.00917912	0.740717	-0.00315905	0.741133	-0.172377
0.745933	0.0090003	0.74405	-0.00292063	0.744467	-0.172973
0.749267	0.00876188	0.747383	-0.00286102	0.7478	-0.173509
0.7526	0.00840425	0.750717	-0.00298023	0.751133	-0.173986
0.755933	0.00810623	0.75405	-0.00321865	0.754467	-0.174403
0.759267	0.0077486	0.757383	-0.00357628	0.7578	-0.174761
0.7626	0.00739098	0.760717	-0.00393391	0.761133	-0.175178
0.765933	0.00709295	0.76405	-0.00429153	0.764467	-0.175595
0.769267	0.00685453	0.767383	-0.00452995	0.7678	-0.176013
0.7726	0.00673532	0.770717	-0.00470877	0.771133	-0.17643
0.775933	0.00661612	0.77405	-0.00464916	0.774467	-0.176847
0.779267	0.00661612	0.777383	-0.00452995	0.7778	-0.177264
0.7826	0.00673532	0.780717	-0.00429153	0.781133	-0.177562
0.785933	0.00691414	0.78405	-0.00399351	0.784467	-0.17786
0.789267	0.00721216	0.787383	-0.00369549	0.7878	-0.178099
0.7926	0.00762939	0.790717	-0.00345707	0.791133	-0.178277
0.795933	0.00804663	0.79405	-0.00333786	0.794467	-0.178397
0.799267	0.00852346	0.797383	-0.00333786	0.7978	-0.178516
0.8026	0.0089407	0.800717	-0.00351667	0.801133	-0.178695
0.805933	0.00941753	0.80405	-0.0038147	0.804467	-0.178874
0.809267	0.00983477	0.807383	-0.00429153	0.8078	-0.179112
0.8126	0.0101924	0.810717	-0.00482798	0.811133	-0.17947
0.815933	0.0103712	0.81405	-0.00542402	0.814467	-0.179827
0.819267	0.0104904	0.817383	-0.00602007	0.8178	-0.180304
0.8226	0.0104308	0.820717	-0.00655651	0.821133	-0.1809
0.825933	0.010252	0.82405	-0.00697374	0.824467	-0.181556
0.829267	0.00995398	0.827383	-0.00727177	0.8278	-0.182271
0.8326	0.00965595	0.830717	-0.00739098	0.831133	-0.183105
0.835933	0.00923872	0.83405	-0.00733137	0.834467	-0.184
0.839267	0.00882149	0.837383	-0.00715256	0.8378	-0.185013
0.8426	0.00840425	0.840717	-0.00691414	0.841133	-0.185966
0.845933	0.00798702	0.84405	-0.00655651	0.844467	-0.18692
0.849267	0.007689	0.847383	-0.00619888	0.8478	-0.187874
0.8526	0.00745058	0.850717	-0.00584126	0.851133	-0.188768
0.855933	0.00727177	0.85405	-0.00548363	0.854467	-0.189602
0.859267	0.00709295	0.857383	-0.00524521	0.8578	-0.190258
0.8626	0.00697374	0.860717	-0.0051856	0.861133	-0.190794
0.865933	0.00691414	0.86405	-0.0051856	0.864467	-0.191152
0.869267	0.00679493	0.867383	-0.00530481	0.8678	-0.191391
0.8726	0.00673532	0.870717	-0.00554323	0.871133	-0.19151
0.875933	0.00661612	0.87405	-0.00578165	0.874467	-0.191629
0.879267	0.00661612	0.877383	-0.00607967	0.8778	-0.191629
0.8826	0.00661612	0.880717	-0.00631809	0.881133	-0.191689
0.885933	0.00667572	0.88405	-0.00655651	0.884467	-0.191748
0.889267	0.00679493	0.887383	-0.00667572	0.8878	-0.191867
0.8926	0.00703335	0.890717	-0.00667572	0.891133	-0.192106
0.895933	0.00727177	0.89405	-0.00655651	0.894467	-0.192404
0.899267	0.00756979	0.897383	-0.0063777	0.8978	-0.192821
0.9026	0.00792742	0.900717	-0.00607967	0.901133	-0.193357
0.905933	0.00822544	0.90405	-0.00572205	0.904467	-0.193894
0.909267	0.00852346	0.907383	-0.00536442	0.9078	-0.19443
0.9126	0.00876188	0.910717	-0.00494719	0.911133	-0.194967
0.915933	0.0089407	0.91405	-0.00452995	0.914467	-0.195444
0.919267	0.00905991	0.917383	-0.00417233	0.9178	-0.195861
0.9226	0.00905991	0.920717	-0.0038147	0.921133	-0.196218
0.925933	0.00905991	0.92405	-0.00357628	0.924467	-0.196457
0.929267	0.0090003	0.927383	-0.00339746	0.9278	-0.196636
0.9326	0.00888109	0.930717	-0.00327826	0.931133	-0.196695
0.935933	0.00876188	0.93405	-0.00327826	0.934467	-0.196695
0.939267	0.00864267	0.937383	-0.00333786	0.9378	-0.196695
0.9426	0.00846386	0.940717	-0.00345707	0.941133	-0.196755
0.945933	0.00834465	0.94405	-0.00363588	0.944467	-0.196815
0.949267	0.00816584	0.947383	-0.00393391	0.9478	-0.196993
0.9526	0.00798702	0.950717	-0.00417233	0.951133	-0.197232
0.955933	0.00792742	0.95405	-0.00441074	0.954467	-0.197589
0.959267	0.00786781	0.957383	-0.00464916	0.9578	-0.198007
0.9626	0.00780821	0.960717	-0.00476837	0.961133	-0.198424
0.965933	0.00786781	0.96405	-0.00482798	0.964467	-0.19896
0.969267	0.00798702	0.967383	-0.00482798	0.9678	-0.199437
0.9726	0.00816584	0.970717	-0.00470877	0.971133	-0.199914
0.975933	0.00828505	0.97405	-0.00452995	0.974467	-0.200272
0.979267	0.00846386	0.977383	-0.00435114	0.9778	-0.20051
0.9826	0.00858307	0.980717	-0.00411272	0.981133	-0.200689
0.985933	0.00864267	0.98405	-0.0038743	0.984467	-0.200689
0.989267	0.00858307	0.987383	-0.00363588	0.9878	-0.200629
0.9926	0.00846386	0.990717	-0.00345707	0.991133	-0.20051
0.995933	0.00828505	0.99405	-0.00327826	0.994467	-0.200331
0.999267	0.00804663	0.997383	-0.00309944	0.9978	-0.200152
1.0026	0.00780821	1.00072	-0.00292063	1.00113	-0.199974
1.00593	0.00762939	1.00405	-0.00274181	1.00447	-0.199795
1.00927	0.00745058	1.00738	-0.0026226	1.0078	-0.199616
1.0126	0.00733137	1.01072	-0.0025034	1.01113	-0.199437
1.01593	0.00733137	1.01405	-0.00238419	1.01447	-0.199258
1.01927	0.00745058	1.01738	-0.00232458	1.0178	-0.19908
1.0226	0.007689	1.02072	-0.00232458	1.02113	-0.198901
1.02593	0.00792742	1.02405	-0.00232458	1.02447	-0.198722
1.02927	0.00828505	1.02738	-0.00232458	1.0278	-0.198543
1.0326	0.00858307	1.03072	-0.00232458	1.03113	-0.198424
1.03593	0.0089407	1.03405	-0.00232458	1.03447	-0.198364
1.03927	0.00917912	1.03738	-0.00232458	1.0378	-0.198364
1.0426	0.00935793	1.04072	-0.00232458	1.04113	-0.198424
1.04593	0.00947714	1.04405	-0.00232458	1.04447	-0.198543
1.04927	0.00953674	1.04738	-0.00232458	1.0478	-0.198662
1.0526	0.00953674	1.05072	-0.00238419	1.05113	-0.198841
1.05593	0.00947714	1.05405	-0.00244379	1.05447	-0.19896
1.05927	0.00935793	1.05738	-0.0026226	1.0578	-0.19902
1.0626	0.00923872	1.06072	-0.00274181	1.06113	-0.19908
1.06593	0.00905991	1.06405	-0.00292063	1.06447	-0.19908
1.06927	0.00888109	1.06738	-0.00303984	1.0678	-0.19902
1.0726	0.00870228	1.07072	-0.00309944	1.07113	-0.198901
1.07593	0.00852346	1.07405	-0.00309944	1.07447	-0.198841
1.07927	0.00840425	1.07738	-0.00303984	1.0778	-0.198662
1.0826	0.00834465	1.08072	-0.00286102	1.08113	-0.198483
1.08593	0.00834465	1.08405	-0.00268221	1.08447	-0.198245
1.08927	0.00846386	1.08738	-0.00244379	1.0878	-0.197947
1.0926	0.00870228	1.09072	-0.00220537	1.09113	-0.197589
1.09593	0.0090003	1.09405	-0.00202656	1.09447	-0.197232
1.09927	0.00941753	1.09738	-0.00190735	1.0978	-0.196815
1.1026	0.00989437	1.10072	-0.00184774	1.10113	-0.196397
1.10593	0.0103712	1.10405	-0.00178814	1.10447	-0.19604
1.10927	0.0107884	1.10738	-0.00184774	1.1078	-0.195622
1.1126	0.0112057	1.11072	-0.00184774	1.11113	-0.195265
1.11593	0.0114441	1.11405	-0.00190735	1.11447	-0.194967
1.11927	0.0115633	1.11738	-0.00190735	1.1178	-0.194669
1.1226	0.0115037	1.12072	-0.00190735	1.12113	-0.194371
1.12593	0.0113845	1.12405	-0.00184774	1.12447	-0.194073
1.12927	0.0112057	1.12738	-0.00172853	1.1278	-0.193715
1.1326	0.0109076	1.13072	-0.00166893	1.13113	-0.193357
1.13593	0.0106096	1.13405	-0.00149012	1.13447	-0.193
1.13927	0.0103116	1.13738	-0.00143051	1.1378	-0.192583
1.1426	0.0100136	1.14072	-0.0013113	1.14113	-0.192106
1.14593	0.00983477	1.14405	-0.0013113	1.14447	-0.191569
1.14927	0.00971556	1.14738	-0.00137091	1.1478	-0.191033
1.1526	0.00971556	1.15072	-0.00149012	1.15113	-0.190437
1.15593	0.00977516	1.15405	-0.00172853	1.15447	-0.189781
1.15927	0.00989437	1.15738	-0.00202656	1.1578	-0.189066
1.1626	0.0100732	1.16072	-0.00238419	1.16113	-0.188291
1.16593	0.010252	1.16405	-0.00280142	1.16447	-0.187516
1.16927	0.0104904	1.16738	-0.00327826	1.1678	-0.186682
1.1726	0.0106692	1.17072	-0.00369549	1.17113	-0.185907
1.17593	0.010848	1.17405	-0.00417233	1.17447	-0.185132
1.17927	0.0109673	1.17738	-0.00458956	1.1778	-0.184357
1.1826	0.0110269	1.18072	-0.00500679	1.18113	-0.183702
1.18593	0.0110269	1.18405	-0.00536442	1.18447	-0.183105
1.18927	0.0110269	1.18738	-0.00560284	1.1878	-0.182569
1.1926	0.0110269	1.19072	-0.00578165	1.19113	-0.182152
1.19593	0.0110269	1.19405	-0.00590086	1.19447	-0.181735
1.19927	0.0110269	1.19738	-0.00590086	1.1978	-0.181377
1.2026	0.0110269	1.20072	-0.00584126	1.20113	-0.181019
1.20593	0.0111461	1.20405	-0.00572205	1.20447	-0.180542
1.20927	0.0112653	1.20738	-0.00554323	1.2078	-0.180006
1.2126	0.0113845	1.21072	-0.00530481	1.21113	-0.17935
1.21593	0.0115633	1.21405	-0.00506639	1.21447	-0.178635
1.21927	0.0117421	1.21738	-0.00476837	1.2178	-0.177801
1.2226	0.0119209	1.22072	-0.00447035	1.22113	-0.176907
1.22593	0.0121593	1.22405	-0.00423193	1.22447	-0.175953
1.22927	0.0123978	1.22738	-0.00393391	1.2278	-0.17494
1.2326	0.0126362	1.23072	-0.00375509	1.23113	-0.173926
1.23593	0.012815	1.23405	-0.00357628	1.23447	-0.172913
1.23927	0.0130534	1.23738	-0.00351667	1.2378	-0.171959
1.2426	0.0132918	1.24072	-0.00351667	1.24113	-0.171006
1.24593	0.0135899	1.24405	-0.00357628	1.24447	-0.169992
1.24927	0.0138283	1.24738	-0.00369549	1.2478	-0.169039
1.2526	0.0140667	1.25072	-0.0038743	1.25113	-0.168025
1.25593	0.0142455	1.25405	-0.00411272	1.25447	-0.166953
1.25927	0.0144243	1.25738	-0.00435114	1.2578	-0.16588
1.2626	0.0146031	1.26072	-0.00452995	1.26113	-0.164747
1.26593	0.014782	1.26405	-0.00464916	1.26447	-0.163674
1.26927	0.0150204	1.26738	-0.00470877	1.2678	-0.162601
1.2726	0.0152588	1.27072	-0.00464916	1.27113	-0.161529
1.27593	0.0155568	1.27405	-0.00452995	1.27447	-0.160515
1.27927	0.0159144	1.27738	-0.00429153	1.2778	-0.159562
1.2826	0.0162721	1.28072	-0.00405312	1.28113	-0.158608
1.28593	0.0167489	1.28405	-0.00369549	1.28447	-0.157714
1.28927	0.0172853	1.28738	-0.00339746	1.2878	-0.15676
1.2926	0.0177622	1.29072	-0.00309944	1.29113	-0.155747
1.29593	0.0182986	1.29405	-0.00280142	1.29447	-0.154674
1.29927	0.0188947	1.29738	-0.002563	1.2978	-0.153601
1.3026	0.0194311	1.30072	-0.00244379	1.30113	-0.152409
1.30593	0.0200272	1.30405	-0.00238419	1.30447	-0.151157
1.30927	0.0206232	1.30738	-0.00244379	1.3078	-0.149846
1.3126	0.0213385	1.31072	-0.002563	1.31113	-0.148535
1.31593	0.0219941	1.31405	-0.00274181	1.31447	-0.147104
1.31927	0.0227094	1.31738	-0.00298023	1.3178	-0.145674
1.3226	0.0234842	1.32072	-0.00321865	1.32113	-0.144243
1.32593	0.0241399	1.32405	-0.00345707	1.32447	-0.142813
1.32927	0.0248551	1.32738	-0.00369549	1.3278	-0.141382
1.3326	0.0255108	1.33072	-0.0038743	1.33113	-0.139952
1.33593	0.0260472	1.33405	-0.00393391	1.33447	-0.138462
1.33927	0.0266433	1.33738	-0.00399351	1.3378	-0.136971
1.3426	0.0271201	1.34072	-0.00399351	1.34113	-0.135481
1.34593	0.027597	1.34405	-0.00393391	1.34447	-0.133932
1.34927	0.0280738	1.34738	-0.00393391	1.3478	-0.132322
1.3526	0.0286102	1.35072	-0.00399351	1.35113	-0.130713
1.35593	0.0292063	1.35405	-0.00411272	1.35447	-0.129044
1.35927	0.0298023	1.35738	-0.00435114	1.3578	-0.127435
1.3626	0.030458	1.36072	-0.00470877	1.36113	-0.125766
1.36593	0.0311732	1.36405	-0.00506639	1.36447	-0.124156
1.36927	0.0318885	1.36738	-0.00548363	1.3678	-0.122607
1.3726	0.0325441	1.37072	-0.00578165	1.37113	-0.121176
1.37593	0.0331998	1.37405	-0.00596046	1.37447	-0.119746
1.37927	0.0337958	1.37738	-0.00602007	1.3778	-0.118434
1.3826	0.0343323	1.38072	-0.00584126	1.38113	-0.117183
1.38593	0.0347495	1.38405	-0.00554323	1.38447	-0.115931
1.38927	0.0351071	1.38738	-0.00500679	1.3878	-0.114739
1.3926	0.0354052	1.39072	-0.00435114	1.39113	-0.113547
1.39593	0.0356436	1.39405	-0.00363588	1.39447	-0.112355
1.39927	0.0359416	1.39738	-0.00286102	1.3978	-0.111103
1.4026	0.0362992	1.40072	-0.00226498	1.40113	-0.109851
1.40593	0.0367165	1.40405	-0.00172853	1.40447	-0.10848
1.40927	0.0371933	1.40738	-0.00149012	1.4078	-0.10705
1.4126	0.0378489	1.41072	-0.00143051	1.41113	-0.105619
1.41593	0.0386238	1.41405	-0.00154972	1.41447	-0.10407
1.41927	0.0394583	1.41738	-0.00196695	1.4178	-0.10246
1.4226	0.0403523	1.42072	-0.0025034	1.42113	-0.100851
1.42593	0.041306	1.42405	-0.00315905	1.42447	-0.0991821
1.42927	0.0422001	1.42738	-0.0038743	1.4278	-0.0975728
1.4326	0.0429749	1.43072	-0.00458956	1.43113	-0.0959039
1.43593	0.0437498	1.43405	-0.005126	1.43447	-0.0942945
1.43927	0.0444055	1.43738	-0.00554323	1.4378	-0.0927448
1.4426	0.0449419	1.44072	-0.00584126	1.44113	-0.0911951
1.44593	0.0454187	1.44405	-0.00590086	1.44447	-0.0896454
1.44927	0.0458956	1.44738	-0.00584126	1.4478	-0.0880361
1.4526	0.0462532	1.45072	-0.00572205	1.45113	-0.0864863
1.45593	0.0466704	1.45405	-0.00548363	1.45447	-0.0848174
1.45927	0.0471473	1.45738	-0.00524521	1.4578	-0.0831485
1.4626	0.0476837	1.46072	-0.00506639	1.46113	-0.0814199
1.46593	0.0483394	1.46405	-0.00494719	1.46447	-0.0796914
1.46927	0.0490546	1.46738	-0.00482798	1.4678	-0.0779629
1.4726	0.0499487	1.47072	-0.00482798	1.47113	-0.0762343
1.47593	0.0509024	1.47405	-0.00488758	1.47447	-0.0745058
1.47927	0.0519753	1.47738	-0.00500679	1.4778	-0.0728369
1.4826	0.0530481	1.48072	-0.005126	1.48113	-0.0711679
1.48593	0.054121	1.48405	-0.00524521	1.48447	-0.0694394
1.48927	0.0550747	1.48738	-0.00530481	1.4878	-0.0677705
1.4926	0.0560284	1.49072	-0.00542402	1.49113	-0.0661016
1.49593	0.0567436	1.49405	-0.00548363	1.49447	-0.0643134
1.49927	0.0573993	1.49738	-0.00542402	1.4978	-0.0625849
1.5026	0.0578165	1.50072	-0.00536442	1.50113	-0.0607967
1.50593	0.0581741	1.50405	-0.00524521	1.50447	-0.0590086
1.50927	0.0584126	1.50738	-0.00500679	1.5078	-0.0572205
1.5126	0.0585914	1.51072	-0.00470877	1.51113	-0.0554919
1.51593	0.0587106	1.51405	-0.00435114	1.51447	-0.053823
1.51927	0.0588894	1.51738	-0.00393391	1.5178	-0.0520945
1.5226	0.0590086	1.52072	-0.00351667	1.52113	-0.0504255
1.52593	0.0591874	1.52405	-0.00309944	1.52447	-0.0487566
1.52927	0.0593662	1.52738	-0.0026226	1.5278	-0.0470281
1.5326	0.0596046	1.53072	-0.00226498	1.53113	-0.0452995
1.53593	0.0598431	1.53405	-0.00196695	1.53447	-0.0435114
1.53927	0.0601411	1.53738	-0.00172853	1.5378	-0.041604
1.5426	0.0604391	1.54072	-0.00160933	1.54113	-0.0396967
1.54593	0.0607371	1.54405	-0.00160933	1.54447	-0.0377297
1.54927	0.0610948	1.54738	-0.00166893	1.5478	-0.0357628
1.5526	0.0614524	1.55072	-0.00178814	1.55113	-0.0338554
1.55593	0.06181	1.55405	-0.00202656	1.55447	-0.0320077
1.55927	0.062108	1.55738	-0.00226498	1.5578	-0.0302792
1.5626	0.0624657	1.56072	-0.002563	1.56113	-0.0285506
1.56593	0.0627041	1.56405	-0.00286102	1.56447	-0.0269413
1.56927	0.0630021	1.56738	-0.00309944	1.5678	-0.0252724
1.5726	0.0633001	1.57072	-0.00327826	1.57113	-0.0236034
1.57593	0.0635982	1.57405	-0.00345707	1.57447	-0.0218749
1.57927	0.0639558	1.57738	-0.00363588	1.5778	-0.0200868
1.5826	0.064373	1.58072	-0.00369549	1.58113	-0.018239
1.58593	0.0647902	1.58405	-0.00375509	1.58447	-0.0163317
1.58927	0.0653267	1.58738	-0.0038147	1.5878	-0.0143647
1.5926	0.0659227	1.59072	-0.0038147	1.59113	-0.0123978
1.59593	0.0665784	1.59405	-0.0038147	1.59447	-0.0103712
1.59927	0.067234	1.59738	-0.0038147	1.5978	-0.00846386
1.6026	0.0678897	1.60072	-0.0038743	1.60113	-0.00661612
1.60593	0.0685453	1.60405	-0.00393391	1.60447	-0.00476837
1.60927	0.0690818	1.60738	-0.00405312	1.6078	-0.00303984
1.6126	0.0696182	1.61072	-0.00411272	1.61113	-0.00137091
1.61593	0.0700355	1.61405	-0.00417233	1.61447	0.000298023
1.61927	0.0703931	1.61738	-0.00423193	1.6178	0.00184774
1.6226	0.0706315	1.62072	-0.00429153	1.62113	0.00339746
1.62593	0.0708103	1.62405	-0.00429153	1.62447	0.00494719
1.62927	0.0709295	1.62738	-0.00423193	1.6278	0.0064373
1.6326	0.0709295	1.63072	-0.00417233	1.63113	0.00786781
1.63593	0.0709295	1.63405	-0.00405312	1.63447	0.00929832
1.63927	0.0709295	1.63738	-0.0038743	1.6378	0.0106692
1.6426	0.0708699	1.64072	-0.00375509	1.64113	0.0119805
1.64593	0.0707507	1.64405	-0.00357628	1.64447	0.0132918
1.64927	0.0707507	1.64738	-0.00339746	1.6478	0.0146031
1.6526	0.0706911	1.65072	-0.00321865	1.65113	0.0159144
1.65593	0.0706911	1.65405	-0.00303984	1.65447	0.0172257
1.65927	0.0707507	1.65738	-0.00286102	1.6578	0.018537
1.6626	0.0708103	1.66072	-0.00268221	1.66113	0.019908
1.66593	0.0709295	1.66405	-0.0025034	1.66447	0.0212789
1.66927	0.0711083	1.66738	-0.00232458	1.6678	0.0227094
1.6726	0.0712872	1.67072	-0.00214577	1.67113	0.0241995
1.67593	0.0715256	1.67405	-0.00190735	1.67447	0.0257492
1.67927	0.0717044	1.67738	-0.00172853	1.6778	0.0273585
1.6826	0.0719428	1.68072	-0.00160933	1.68113	0.0290871
1.68593	0.0721812	1.68405	-0.00149012	1.68447	0.0308156
1.68927	0.0724196	1.68738	-0.00137091	1.6878	0.0327229
1.6926	0.0726581	1.69072	-0.0012517	1.69113	0.0346303
1.69593	0.0728965	1.69405	-0.00119209	1.69447	0.0365973
1.69927	0.0731945	1.69738	-0.00107288	1.6978	0.0385642
1.7026	0.0734925	1.70072	-0.000953674	1.70113	0.0404716
1.70593	0.0737906	1.70405	-0.00077486	1.70447	0.0423789
1.70927	0.0741482	1.70738	-0.000596046	1.7078	0.0441074
1.7126	0.0745058	1.71072	-0.000417233	1.71113	0.0457764
1.71593	0.0748634	1.71405	-0.000298023	1.71447	0.0473261
1.71927	0.0752211	1.71738	-0.000238419	1.7178	0.048697
1.7226	0.0756383	1.72072	-0.000298023	1.72113	0.0499487
1.72593	0.0759959	1.72405	-0.000417233	1.72447	0.0511408
1.72927	0.0763535	1.72738	-0.00077486	1.7278	0.0523329
1.7326	0.0767112	1.73072	-0.00119209	1.73113	0.053525
1.73593	0.0770092	1.73405	-0.00166893	1.73447	0.0547767
1.73927	0.0773668	1.73738	-0.00226498	1.7378	0.0560284
1.7426	0.0776649	1.74072	-0.00280142	1.74113	0.0573397
1.74593	0.0780225	1.74405	-0.00327826	1.74447	0.0587702
1.74927	0.0783801	1.74738	-0.00369549	1.7478	0.0602007
1.7526	0.0787377	1.75072	-0.00393391	1.75113	0.0617504
1.75593	0.0790954	1.75405	-0.00399351	1.75447	0.0632405
1.75927	0.079453	1.75738	-0.00393391	1.7578	0.0647306
1.7626	0.0798106	1.76072	-0.0038147	1.76113	0.0662208
1.76593	0.0801682	1.76405	-0.00357628	1.76447	0.0676513
1.76927	0.0804663	1.76738	-0.00333786	1.7678	0.0690222
1.7726	0.0806451	1.77072	-0.00309944	1.77113	0.0703335
1.77593	0.0808239	1.77405	-0.00286102	1.77447	0.0716448
1.77927	0.0809431	1.77738	-0.00268221	1.7778	0.0728965
1.7826	0.0811219	1.78072	-0.0025034	1.78113	0.0740886
1.78593	0.0813007	1.78405	-0.00238419	1.78447	0.0752807
1.78927	0.0815392	1.78738	-0.00232458	1.7878	0.0764132
1.7926	0.0818968	1.79072	-0.00226498	1.79113	0.077486
1.79593	0.082314	1.79405	-0.00226498	1.79447	0.0784397
1.79927	0.0827909	1.79738	-0.00226498	1.7978	0.0793934
1.8026	0.0832677	1.80072	-0.00232458	1.80113	0.0802875
1.80593	0.0838041	1.80405	-0.00238419	1.80447	0.0811219
1.80927	0.0843406	1.80738	-0.00238419	1.8078	0.0818968
1.8126	0.0848174	1.81072	-0.00238419	1.81113	0.0827312
1.81593	0.0852346	1.81405	-0.00238419	1.81447	0.0835657
1.81927	0.0855923	1.81738	-0.00226498	1.8178	0.0844598
1.8226	0.0858307	1.82072	-0.00208616	1.82113	0.0854135
1.82593	0.0860691	1.82405	-0.00190735	1.82447	0.0864863
1.82927	0.0861883	1.82738	-0.00160933	1.8278	0.0876188
1.8326	0.0863075	1.83072	-0.0013113	1.83113	0.0887513
1.83593	0.0864267	1.83405	-0.000953674	1.83447	0.090003
1.83927	0.0864863	1.83738	-0.000655651	1.8378	0.0911951
1.8426	0.0864863	1.84072	-0.000417233	1.84113	0.0923872
1.84593	0.0865459	1.84405	-0.000178814	1.84447	0.0935793
1.84927	0.0866652	1.84738	0	1.8478	0.0947714
1.8526	0.0867248	1.85072	0.000119209	1.85113	0.0959635
1.85593	0.0869036	1.85405	0.000178814	1.85447	0.0971556
1.85927	0.087142	1.85738	0.000178814	1.8578	0.0982881
1.8626	0.0874996	1.86072	0.000119209	1.86113	0.0994802
1.86593	0.0879169	1.86405	0	1.86447	0.100672
1.86927	0.0884533	1.86738	-0.000178814	1.8678	0.101864
1.8726	0.0890493	1.87072	-0.000417233	1.87113	0.103056
1.87593	0.089705	1.87405	-0.000715256	1.87447	0.104189
1.87927	0.0903606	1.87738	-0.00101328	1.8778	0.105321
1.8826	0.0910759	1.88072	-0.00143051	1.88113	0.106335
1.88593	0.0917912	1.88405	-0.00178814	1.88447	0.107288
1.88927	0.0924468	1.88738	-0.00208616	1.8878	0.108182
1.8926	0.0931025	1.89072	-0.00232458	1.89113	0.109076
1.89593	0.0936985	1.89405	-0.00244379	1.89447	0.109851
1.89927	0.0941753	1.89738	-0.0025034	1.8978	0.110626
1.9026	0.0946522	1.90072	-0.00238419	1.90113	0.111461
1.90593	0.0950098	1.90405	-0.00226498	1.90447	0.112236
1.90927	0.0953674	1.90738	-0.00202656	1.9078	0.11307
1.9126	0.0956059	1.91072	-0.00172853	1.91113	0.113964
1.91593	0.0958443	1.91405	-0.00149012	1.91447	0.114799
1.91927	0.0960827	1.91738	-0.0012517	1.9178	0.115693
1.9226	0.0963211	1.92072	-0.00107288	1.92113	0.116587
1.92593	0.0965595	1.92405	-0.00089407	1.92447	0.117481
1.92927	0.0969172	1.92738	-0.000834465	1.9278	0.118375
1.9326	0.0973344	1.93072	-0.00077486	1.93113	0.119328
1.93593	0.0978112	1.93405	-0.000715256	1.93447	0.120282
1.93927	0.0984669	1.93738	-0.000655651	1.9378	0.121295
1.9426	0.0991821	1.94072	-0.000596046	1.94113	0.122368
1.94593	0.100076	1.94405	-0.000596046	1.94447	0.123501
1.94927	0.10097	1.94738	-0.000596046	1.9478	0.124633
1.9526	0.101984	1.95072	-0.000655651	1.95113	0.125766
1.95593	0.102997	1.95405	-0.000655651	1.95447	0.126898
1.95927	0.103951	1.95738	-0.000715256	1.9578	0.127912
1.9626	0.104845	1.96072	-0.00077486	1.96113	0.128925
1.96593	0.105679	1.96405	-0.00077486	1.96447	0.129819
1.96927	0.106394	1.96738	-0.00077486	1.9678	0.130594
1.9726	0.10705	1.97072	-0.000715256	1.97113	0.131309
1.97593	0.107586	1.97405	-0.000596046	1.97447	0.131845
1.97927	0.108063	1.97738	-0.000476837	1.9778	0.132382
1.9826	0.10848	1.98072	-0.000357628	1.98113	0.132859
1.98593	0.108898	1.98405	-0.000178814	1.98447	0.133336
1.98927	0.109315	1.98738	-5.96046e-05	1.9878	0.133812
1.9926	0.109732	1.99072	0.000119209	1.99113	0.13423
1.99593	0.110149	1.99405	0.000238419	1.99447	0.134766
1.99927	0.110626	1.99738	0.000298023	1.9978	0.135243
2.0026	0.111043	2.00072	0.000417233	2.00113	0.135779
2.00593	0.111461	2.00405	0.000536442	2.00447	0.136316
2.00927	0.111878	2.00738	0.000655651	2.0078	0.136912
2.0126	0.112355	2.01072	0.00077486	2.01113	0.137508
2.01593	0.112772	2.01405	0.00089407	2.01447	0.138044
2.01927	0.113189	2.01738	0.00101328	2.0178	0.13864
2.0226	0.113606	2.02072	0.00107288	2.02113	0.139177
2.02593	0.114083	2.02405	0.00101328	2.02447	0.139713
2.02927	0.11456	2.02738	0.000834465	2.0278	0.140309
2.0326	0.115097	2.03072	0.000596046	2.03113	0.140905
2.03593	0.115573	2.03405	0.000178814	2.03447	0.141442
2.03927	0.11611	2.03738	-0.000298023	2.0378	0.142038
2.0426	0.116587	2.04072	-0.000834465	2.04113	0.142574
2.04593	0.117064	2.04405	-0.00137091	2.04447	0.143111
2.04927	0.117481	2.04738	-0.00190735	2.0478	0.143588
2.0526	0.117898	2.05072	-0.00232458	2.05113	0.144064
2.05593	0.118256	2.05405	-0.00268221	2.05447	0.144422
2.05927	0.118554	2.05738	-0.00292063	2.0578	0.14478
2.0626	0.118852	2.06072	-0.00303984	2.06113	0.145078
2.06593	0.11909	2.06405	-0.00303984	2.06447	0.145316
2.06927	0.119328	2.06738	-0.00298023	2.0678	0.145555
2.0726	0.119507	2.07072	-0.00280142	2.07113	0.145674
2.07593	0.119686	2.07405	-0.002563	2.07447	0.145853
2.07927	0.119805	2.07738	-0.00232458	2.0778	0.145972
2.0826	0.119925	2.08072	-0.00196695	2.08113	0.146091
2.08593	0.120044	2.08405	-0.00160933	2.08447	0.14621
2.08927	0.120103	2.08738	-0.00119209	2.0878	0.146329
2.0926	0.120163	2.09072	-0.00077486	2.09113	0.146508
2.09593	0.120282	2.09405	-0.000357628	2.09447	0.146747
2.09927	0.120342	2.09738	0	2.0978	0.146985
2.1026	0.120461	2.10072	0.000238419	2.10113	0.147283
2.10593	0.12058	2.10405	0.000476837	2.10447	0.147641
2.10927	0.120819	2.10738	0.000596046	2.1078	0.147998
2.1126	0.121176	2.11072	0.000596046	2.11113	0.148416
2.11593	0.121593	2.11405	0.000476837	2.11447	0.148833
2.11927	0.12213	2.11738	0.000357628	2.1178	0.14925
2.1226	0.122726	2.12072	0.000119209	2.12113	0.149667
2.12593	0.123382	2.12405	-5.96046e-05	2.12447	0.150084
2.12927	0.124097	2.12738	-0.000178814	2.1278	0.150502
2.1326	0.124812	2.13072	-0.000238419	2.13113	0.150859
2.13593	0.125408	2.13405	-0.000238419	2.13447	0.151157
2.13927	0.126004	2.13738	-0.000119209	2.1378	0.151455
2.1426	0.126481	2.14072	0	2.14113	0.151753
2.14593	0.126898	2.14405	0.000178814	2.14447	0.151932
2.14927	0.127256	2.14738	0.000417233	2.1478	0.152111
2.1526	0.127614	2.15072	0.000596046	2.15113	0.15229
2.15593	0.127971	2.15405	0.000834465	2.15447	0.152409
2.15927	0.128329	2.15738	0.00101328	2.1578	0.152588
2.1626	0.128746	2.16072	0.00113249	2.16113	0.152707
2.16593	0.129282	2.16405	0.0013113	2.16447	0.152886
2.16927	0.129819	2.16738	0.00143051	2.1678	0.153065
2.1726	0.130475	2.17072	0.00154972	2.17113	0.153244
2.17593	0.13113	2.17405	0.00166893	2.17447	0.153422
2.17927	0.131845	2.17738	0.00178814	2.1778	0.153542
2.1826	0.132501	2.18072	0.00190735	2.18113	0.153661
2.18593	0.133097	2.18405	0.00208616	2.18447	0.15378
2.18927	0.133634	2.18738	0.00226498	2.1878	0.15378
2.1926	0.13411	2.19072	0.00244379	2.19113	0.15378
2.19593	0.134349	2.19405	0.00268221	2.19447	0.15372
2.19927	0.134528	2.19738	0.00292063	2.1978	0.153601
2.2026	0.134468	2.20072	0.00321865	2.20113	0.153482
2.20593	0.134289	2.20405	0.00351667	2.20447	0.153303
2.20927	0.133991	2.20738	0.0038147	2.2078	0.153244
2.2126	0.133574	2.21072	0.00411272	2.21113	0.153124
2.21593	0.133157	2.21405	0.00435114	2.21447	0.153124
2.21927	0.13274	2.21738	0.00452995	2.2178	0.153184
2.2226	0.132382	2.22072	0.00458956	2.22113	0.153303
2.22593	0.132143	2.22405	0.00458956	2.22447	0.153482
2.22927	0.132024	2.22738	0.00452995	2.2278	0.153661
2.2326	0.132084	2.23072	0.00435114	2.23113	0.15378
2.23593	0.132263	2.23405	0.00417233	2.23447	0.153959
2.23927	0.13262	2.23738	0.00405312	2.2378	0.154018
2.2426	0.132978	2.24072	0.0038743	2.24113	0.153959
2.24593	0.133395	2.24405	0.0038147	2.24447	0.15378
2.24927	0.133753	2.24738	0.0038743	2.2478	0.153482
2.2526	0.134051	2.25072	0.00399351	2.25113	0.153184
2.25593	0.13423	2.25405	0.00411272	2.25447	0.152767
2.25927	0.134289	2.25738	0.00429153	2.2578	0.15229
2.2626	0.13423	2.26072	0.00452995	2.26113	0.151873
2.26593	0.13411	2.26405	0.00470877	2.26447	0.151455
2.26927	0.133872	2.26738	0.00488758	2.2678	0.151098
2.2726	0.133693	2.27072	0.00500679	2.27113	0.150859
2.27593	0.133455	2.27405	0.00500679	2.27447	0.150681
2.27927	0.133216	2.27738	0.00500679	2.2778	0.150561
2.2826	0.133038	2.28072	0.00500679	2.28113	0.150442
2.28593	0.132859	2.28405	0.00500679	2.28447	0.150323
2.28927	0.13274	2.28738	0.00500679	2.2878	0.150144
2.2926	0.13262	2.29072	0.005126	2.29113	0.149906
2.29593	0.132501	2.29405	0.00524521	2.29447	0.149548
2.29927	0.132442	2.29738	0.00536442	2.2978	0.149131
2.3026	0.132442	2.30072	0.00560284	2.30113	0.148535
2.30593	0.132442	2.30405	0.00578165	2.30447	0.147939
2.30927	0.132501	2.30738	0.00590086	2.3078	0.147283
2.3126	0.132561	2.31072	0.00602007	2.31113	0.146687
2.31593	0.13274	2.31405	0.00607967	2.31447	0.146151
2.31927	0.132918	2.31738	0.00596046	2.3178	0.145733
2.3226	0.133157	2.32072	0.00584126	2.32113	0.145376
2.32593	0.133395	2.32405	0.00560284	2.32447	0.145078
2.32927	0.133693	2.32738	0.00524521	2.3278	0.144899
2.3326	0.133932	2.33072	0.00488758	2.33113	0.14478
2.33593	0.13417	2.33405	0.00452995	2.33447	0.14466
2.33927	0.134349	2.33738	0.00411272	2.3378	0.144541
2.3426	0.134528	2.34072	0.00369549	2.34113	0.144482
2.34593	0.134647	2.34405	0.00333786	2.34447	0.144362
2.34927	0.134766	2.34738	0.00303984	2.3478	0.144243
2.3526	0.134826	2.35072	0.00280142	2.35113	0.144184
2.35593	0.134826	2.35405	0.00268221	2.35447	0.144184
2.35927	0.134826	2.35738	0.0026226	2.3578	0.144184
2.3626	0.134766	2.36072	0.00274181	2.36113	0.144303
2.36593	0.134647	2.36405	0.00298023	2.36447	0.144422
2.36927	0.134587	2.36738	0.00327826	2.3678	0.144601
2.3726	0.134528	2.37072	0.00363588	2.37113	0.14478
2.37593	0.134528	2.37405	0.00399351	2.37447	0.144839
2.37927	0.134587	2.37738	0.00435114	2.3778	0.144899
2.3826	0.134706	2.38072	0.00458956	2.38113	0.144899
2.38593	0.134945	2.38405	0.00464916	2.38447	0.14472
2.38927	0.135243	2.38738	0.00464916	2.3878	0.144482
2.3926	0.135601	2.39072	0.00452995	2.39113	0.144064
2.39593	0.135958	2.39405	0.00435114	2.39447	0.143647
2.39927	0.136256	2.39738	0.00411272	2.3978	0.143111
2.4026	0.136554	2.40072	0.0038743	2.40113	0.142574
2.40593	0.136793	2.40405	0.00369549	2.40447	0.142038
2.40927	0.136912	2.40738	0.00357628	2.4078	0.141561
2.4126	0.136971	2.41072	0.00357628	2.41113	0.141144
2.41593	0.136912	2.41405	0.00363588	2.41447	0.140786
2.41927	0.136793	2.41738	0.0038147	2.4178	0.140548
2.4226	0.136554	2.42072	0.00405312	2.42113	0.140369
2.42593	0.136316	2.42405	0.00429153	2.42447	0.140309
2.42927	0.136018	2.42738	0.00458956	2.4278	0.14025
2.4326	0.13572	2.43072	0.00482798	2.43113	0.140309
2.43593	0.135422	2.43405	0.00506639	2.43447	0.140309
2.43927	0.135183	2.43738	0.00530481	2.4378	0.140309
2.4426	0.134945	2.44072	0.00554323	2.44113	0.14019
2.44593	0.134766	2.44405	0.00584126	2.44447	0.140071
2.44927	0.134647	2.44738	0.00607967	2.4478	0.139892
2.4526	0.134528	2.45072	0.0064373	2.45113	0.139534
2.45593	0.134468	2.45405	0.00679493	2.45447	0.139117
2.45927	0.134408	2.45738	0.00715256	2.4578	0.138581
2.4626	0.134408	2.46072	0.00751019	2.46113	0.137925
2.46593	0.134408	2.46405	0.00792742	2.46447	0.137269
2.46927	0.134468	2.46738	0.00822544	2.4678	0.136614
2.4726	0.134528	2.47072	0.00852346	2.47113	0.135958
2.47593	0.134587	2.47405	0.00870228	2.47447	0.135422
2.47927	0.134706	2.47738	0.0089407	2.4778	0.134885
2.4826	0.134826	2.48072	0.00905991	2.48113	0.134349
2.48593	0.135005	2.48405	0.00923872	2.48447	0.133932
2.48927	0.135183	2.48738	0.00941753	2.4878	0.133514
2.4926	0.135362	2.49072	0.00959635	2.49113	0.133097
2.49593	0.135541	2.49405	0.00995398	2.49447	0.13262
2.49927	0.135779	2.49738	0.0103116	2.4978	0.132084
2.5026	0.135958	2.50072	0.0107884	2.50113	0.131488
2.50593	0.136197	2.50405	0.0113249	2.50447	0.130892
2.50927	0.136375	2.50738	0.0119805	2.5078	0.130236
2.5126	0.136614	2.51072	0.0126362	2.51113	0.12958
2.51593	0.136912	2.51405	0.0133514	2.51447	0.128984
2.51927	0.13721	2.51738	0.0141263	2.5178	0.128388
2.5226	0.137508	2.52072	0.0148416	2.52113	0.127912
2.52593	0.137866	2.52405	0.015676	2.52447	0.127554
2.52927	0.138164	2.52738	0.0164509	2.5278	0.127256
2.5326	0.138521	2.53072	0.0172853	2.53113	0.127077
2.53593	0.138819	2.53405	0.0181794	2.53447	0.127017
2.53927	0.139117	2.53738	0.0191331	2.5378	0.126958
2.5426	0.139356	2.54072	0.0200868	2.54113	0.126898
2.54593	0.139534	2.54405	0.0211	2.54447	0.126898
2.54927	0.139654	2.54738	0.0221729	2.5478	0.126839
2.5526	0.139713	2.55072	0.0232458	2.55113	0.126779
2.55593	0.139773	2.55405	0.0243783	2.55447	0.1266
2.55927	0.139832	2.55738	0.0255704	2.5578	0.126421
2.5626	0.139892	2.56072	0.0267625	2.56113	0.126243
2.56593	0.139952	2.56405	0.0279546	2.56447	0.125945
2.56927	0.140011	2.56738	0.0290871	2.5678	0.125706
2.5726	0.140131	2.57072	0.03016	2.57113	0.125408
2.57593	0.140309	2.57405	0.0312328	2.57447	0.125051
2.57927	0.140548	2.57738	0.0322461	2.5778	0.124753
2.5826	0.140786	2.58072	0.0331402	2.58113	0.124454
2.58593	0.141084	2.58405	0.0340343	2.58447	0.124097
2.58927	0.141382	2.58738	0.0348091	2.5878	0.123739
2.5926	0.14168	2.59072	0.035584	2.59113	0.123322
2.59593	0.141978	2.59405	0.0362992	2.59447	0.122905
2.59927	0.142276	2.59738	0.0369549	2.5978	0.122428
2.6026	0.142634	2.60072	0.0376105	2.60113	0.122011
2.60593	0.142992	2.60405	0.038147	2.60447	0.121474
2.60927	0.143409	2.60738	0.0385046	2.6078	0.120997
2.6126	0.143886	2.61072	0.0386834	2.61113	0.120461
2.61593	0.144422	2.61405	0.038743	2.61447	0.119925
2.61927	0.145078	2.61738	0.0385642	2.6178	0.119388
2.6226	0.145733	2.62072	0.0382066	2.62113	0.118792
2.62593	0.146449	2.62405	0.0376105	2.62447	0.118256
2.62927	0.147164	2.62738	0.0369549	2.6278	0.11766
2.6326	0.147879	2.63072	0.0361204	2.63113	0.117064
2.63593	0.148535	2.63405	0.0352859	2.63447	0.116467
2.63927	0.14919	2.63738	0.0344515	2.6378	0.115931
2.6426	0.149727	2.64072	0.0336766	2.64113	0.115454
2.64593	0.150263	2.64405	0.0329614	2.64447	0.115037
2.64927	0.15074	2.64738	0.0323057	2.6478	0.114739
2.6526	0.151217	2.65072	0.0317693	2.65113	0.114501
2.65593	0.151753	2.65405	0.0312924	2.65447	0.114322
2.65927	0.15223	2.65738	0.0309348	2.6578	0.114143
2.6626	0.152707	2.66072	0.0306368	2.66113	0.114024
2.66593	0.153184	2.66405	0.0303984	2.66447	0.113904
2.66927	0.153601	2.66738	0.0302196	2.6678	0.113726
2.6726	0.154018	2.67072	0.0301003	2.67113	0.113428
2.67593	0.154436	2.67405	0.0299811	2.67447	0.11307
2.67927	0.154793	2.67738	0.0298619	2.6778	0.112534
2.6826	0.155091	2.68072	0.0297427	2.68113	0.111878
2.68593	0.155389	2.68405	0.0296235	2.68447	0.111103
2.68927	0.155687	2.68738	0.0295043	2.6878	0.110209
2.6926	0.156045	2.69072	0.0293851	2.69113	0.109375
2.69593	0.156343	2.69405	0.0293255	2.69447	0.10848
2.69927	0.156701	2.69738	0.0292063	2.6978	0.107586
2.7026	0.157058	2.70072	0.0292063	2.70113	0.106812
2.70593	0.157475	2.70405	0.0291467	2.70447	0.106096
2.70927	0.157773	2.70738	0.0290871	2.7078	0.1055
2.7126	0.158072	2.71072	0.0290871	2.71113	0.104964
2.71593	0.15831	2.71405	0.0290275	2.71447	0.104547
2.71927	0.158548	2.71738	0.0289083	2.7178	0.104129
2.7226	0.158668	2.72072	0.028789	2.72113	0.103652
2.72593	0.158668	2.72405	0.0286698	2.72447	0.103176
2.72927	0.158668	2.72738	0.0285506	2.7278	0.10258
2.7326	0.158608	2.73072	0.0283718	2.73113	0.101984
2.73593	0.158429	2.73405	0.0283122	2.73447	0.101268
2.73927	0.15825	2.73738	0.0282526	2.7378	0.100493
2.7426	0.158072	2.74072	0.028193	2.74113	0.0997186
2.74593	0.157833	2.74405	0.028193	2.74447	0.0988841
2.74927	0.157595	2.74738	0.0282526	2.7478	0.0981092
2.7526	0.157297	2.75072	0.0282526	2.75113	0.097394
2.75593	0.156939	2.75405	0.028193	2.75447	0.0967383
2.75927	0.156581	2.75738	0.0280738	2.7578	0.0960827
2.7626	0.156224	2.76072	0.027895	2.76113	0.0954866
2.76593	0.155747	2.76405	0.0276566	2.76447	0.0948906
2.76927	0.15527	2.76738	0.0274181	2.7678	0.0942349
2.7726	0.154793	2.77072	0.0271797	2.77113	0.0935793
2.77593	0.154257	2.77405	0.0270605	2.77447	0.092864
2.77927	0.15372	2.77738	0.0270605	2.7778	0.0920296
2.7826	0.153184	2.78072	0.0271797	2.78113	0.0911951
2.78593	0.152588	2.78405	0.0275373	2.78447	0.0903606
2.78927	0.152051	2.78738	0.0280142	2.7878	0.0894666
2.7926	0.151455	2.79072	0.0285506	2.79113	0.0886321
2.79593	0.1508	2.79405	0.0291467	2.79447	0.0878572
2.79927	0.150144	2.79738	0.0298023	2.7978	0.0872016
2.8026	0.149488	2.80072	0.0303388	2.80113	0.0866652
2.80593	0.148773	2.80405	0.0308752	2.80447	0.0862479
2.80927	0.147998	2.80738	0.0312328	2.8078	0.0858903
2.8126	0.147164	2.81072	0.0315905	2.81113	0.0855327
2.81593	0.14627	2.81405	0.0318289	2.81447	0.0852942
2.81927	0.145376	2.81738	0.0320673	2.8178	0.0849962
2.8226	0.144422	2.82072	0.0322461	2.82113	0.0846386
2.82593	0.143468	2.82405	0.0324845	2.82447	0.0842214
2.82927	0.142455	2.82738	0.0327826	2.8278	0.0836849
2.8326	0.141501	2.83072	0.0330806	2.83113	0.0830889
2.83593	0.140488	2.83405	0.0334382	2.83447	0.0823736
2.83927	0.139534	2.83738	0.0337958	2.8378	0.0816584
2.8426	0.138581	2.84072	0.0342131	2.84113	0.0809431
2.84593	0.137687	2.84405	0.0345707	2.84447	0.0802279
2.84927	0.136793	2.84738	0.0349283	2.8478	0.0795126
2.8526	0.135899	2.85072	0.0353456	2.85113	0.0788569
2.85593	0.135064	2.85405	0.0357032	2.85447	0.0782609
2.85927	0.13423	2.85738	0.0360608	2.8578	0.0777245
2.8626	0.133395	2.86072	0.0364184	2.86113	0.0772476
2.86593	0.13262	2.86405	0.0367761	2.86447	0.0767708
2.86927	0.131905	2.86738	0.0370741	2.8678	0.0763535
2.8726	0.13119	2.87072	0.0373721	2.87113	0.0758767
2.87593	0.130534	2.87405	0.0376701	2.87447	0.0753999
2.87927	0.129938	2.87738	0.0379682	2.8778	0.074923
2.8826	0.129342	2.88072	0.0382662	2.88113	0.0743866
2.88593	0.128746	2.88405	0.0386238	2.88447	0.0739098
2.88927	0.12821	2.88738	0.0389218	2.8878	0.0733733
2.8926	0.127673	2.89072	0.0392795	2.89113	0.0727773
2.89593	0.127137	2.89405	0.0396967	2.89447	0.0722408
2.89927	0.12666	2.89738	0.0401735	2.8978	0.071764
2.9026	0.126123	2.90072	0.04071	2.90113	0.0712276
2.90593	0.125587	2.90405	0.041306	2.90447	0.0708103
2.90927	0.124991	2.90738	0.0419617	2.9078	0.0703335
2.9126	0.124454	2.91072	0.0426769	2.91113	0.0698566
2.91593	0.123799	2.91405	0.0433922	2.91447	0.0693798
2.91927	0.123203	2.91738	0.0442266	2.9178	0.0688434
2.9226	0.122547	2.92072	0.0450611	2.92113	0.0682473
2.92593	0.121891	2.92405	0.0458956	2.92447	0.0675917
2.92927	0.121176	2.92738	0.0466704	2.9278	0.0668168
2.9326	0.120461	2.93072	0.0475049	2.93113	0.0659227
2.93593	0.119686	2.93405	0.0482202	2.93447	0.0650287
2.93927	0.118971	2.93738	0.0488758	2.9378	0.0641346
2.9426	0.118256	2.94072	0.0494719	2.94113	0.0631809
2.94593	0.1176	2.94405	0.0500083	2.94447	0.0623465
2.94927	0.116944	2.94738	0.0505447	2.9478	0.061512
2.9526	0.116408	2.95072	0.050962	2.95113	0.0607371
2.95593	0.115931	2.95405	0.0514388	2.95447	0.0600219
2.95927	0.115573	2.95738	0.0519156	2.9578	0.0593662
2.9626	0.115335	2.96072	0.0523329	2.96113	0.0587702
2.96593	0.115156	2.96405	0.0527501	2.96447	0.0582933
2.96927	0.115037	2.96738	0.0531673	2.9678	0.0578165
2.9726	0.114977	2.97072	0.0535846	2.97113	0.0573993
2.97593	0.114977	2.97405	0.0539422	2.97447	0.0570416
2.97927	0.115037	2.97738	0.0542998	2.9778	0.0567436
2.9826	0.115037	2.98072	0.0545979	2.98113	0.0565052
2.98593	0.115097	2.98405	0.0548959	2.98447	0.0562668
2.98927	0.115216	2.98738	0.0551939	2.9878	0.056088
2.9926	0.115275	2.99072	0.0554919	2.99113	0.0557899
2.99593	0.115395	2.99405	0.0558496	2.99447	0.0554919
2.99927	0.115573	2.99738	0.0562072	2.9978	0.0551343
3.0026	0.115693	3.00072	0.056684	3.00113	0.0547767
3.00593	0.115871	3.00405	0.0571609	3.00447	0.0543594
3.00927	0.11611	3.00738	0.0576377	3.0078	0.0540018
3.0126	0.116408	3.01072	0.0582337	3.01113	0.0537038
3.01593	0.116765	3.01405	0.0588298	3.01447	0.0534654
3.01927	0.117123	3.01738	0.0594258	3.0178	0.0534058
3.0226	0.1176	3.02072	0.0600815	3.02113	0.0534058
3.02593	0.118077	3.02405	0.0607371	3.02447	0.0536442
3.02927	0.118673	3.02738	0.0614524	3.0278	0.0539422
3.0326	0.119269	3.03072	0.0622272	3.03113	0.054419
3.03593	0.120044	3.03405	0.0630617	3.03447	0.0549555
3.03927	0.120878	3.03738	0.0639558	3.0378	0.0556111
3.0426	0.121772	3.04072	0.0649095	3.04113	0.056386
3.04593	0.122786	3.04405	0.0659227	3.04447	0.0573397
3.04927	0.123978	3.04738	0.0671148	3.0478	0.0584722
3.0526	0.125349	3.05072	0.0684261	3.05113	0.0598431
3.05593	0.126839	3.05405	0.0699162	3.05447	0.061512
3.05927	0.128627	3.05738	0.0716448	3.0578	0.0635386
3.0626	0.130594	3.06072	0.0737309	3.06113	0.0659823
3.06593	0.132799	3.06405	0.0761747	3.06447	0.068903
3.06927	0.135243	3.06738	0.0790954	3.0678	0.0722408
3.0726	0.138104	3.07072	0.0825524	3.07113	0.0760555
3.07593	0.141263	3.07405	0.0866055	3.07447	0.0804067
3.07927	0.144899	3.07738	0.0913143	3.0778	0.0852942
3.0826	0.148952	3.08072	0.0966191	3.08113	0.0906587
3.08593	0.153482	3.08405	0.102699	3.08447	0.0965595
3.08927	0.158608	3.08738	0.109434	3.0878	0.102997
3.0926	0.164211	3.09072	0.116885	3.09113	0.11009
3.09593	0.170469	3.09405	0.12511	3.09447	0.117719
3.09927	0.177264	3.09738	0.133991	3.0978	0.126004
3.1026	0.184596	3.10072	0.143588	3.10113	0.134945
3.10593	0.192583	3.10405	0.153959	3.10447	0.144601
3.10927	0.201166	3.10738	0.165105	3.1078	0.154853
3.1126	0.210464	3.11072	0.177145	3.11113	0.16588
3.11593	0.220418	3.11405	0.18996	3.11447	0.177622
3.11927	0.231206	3.11738	0.203609	3.1178	0.190139
3.1226	0.24277	3.12072	0.218034	3.12113	0.203431
3.12593	0.255167	3.12405	0.233173	3.12447	0.217617
3.12927	0.268519	3.12738	0.248969	3.1278	0.232697
3.1326	0.282764	3.13072	0.26536	3.13113	0.248671
3.13593	0.297964	3.13405	0.282288	3.13447	0.265658
3.13927	0.314176	3.13738	0.299633	3.1378	0.283659
3.1426	0.331342	3.14072	0.317454	3.14113	0.302792
3.14593	0.3497	3.14405	0.335634	3.14447	0.322998
3.14927	0.369191	3.14738	0.35423	3.1478	0.344336
3.1526	0.390053	3.15072	0.373185	3.15113	0.366807
3.15593	0.412464	3.15405	0.392437	3.15447	0.39041
3.15927	0.436485	3.15738	0.412107	3.1578	0.415146
3.1626	0.462353	3.16072	0.432014	3.16113	0.441015
3.16593	0.490189	3.16405	0.45222	3.16447	0.468016
3.16927	0.520229	3.16738	0.472724	3.1678	0.496149
3.1726	0.552654	3.17072	0.493467	3.17113	0.525475
3.17593	0.587523	3.17405	0.514448	3.17447	0.555933
3.17927	0.625014	3.17738	0.535786	3.1778	0.587702
3.1826	0.665307	3.18072	0.557423	3.18113	0.620723
3.18593	0.708401	3.18405	0.579417	3.18447	0.655174
3.18927	0.754535	3.18738	0.601888	3.1878	0.690997
3.1926	0.803828	3.19072	0.624776	3.19113	0.728369
3.19593	0.8564	3.19405	0.648201	3.19447	0.76735
3.19927	0.912309	3.19738	0.672162	3.1978	0.808001
3.2026	0.971675	3.20072	0.696659	3.20113	0.850379
3.20593	1.03474	3.20405	0.721812	3.20447	0.894666
3.20927	1.10143	3.20738	0.747502	3.2078	0.941098
3.2126	1.17195	3.21072	0.773847	3.21113	0.989914
3.21593	1.24645	3.21405	0.800788	3.21447	1.04147
3.21927	1.32489	3.21738	0.828385	3.2178	1.09619
3.2226	1.4075	3.22072	0.856638	3.22113	1.15466
3.22593	1.49435	3.22405	0.885665	3.22447	1.21754
3.22927	1.58542	3.22738	0.915468	3.2278	1.28555
3.2326	1.68091	3.23072	0.946164	3.23113	1.35964
3.23593	1.78081	3.23405	0.977755	3.23447	1.44058
3.23927	1.88518	3.23738	1.01042	3.2378	1.52934
3.2426	1.99407	3.24072	1.04421	3.24113	1.62697
3.24593	2.1075	3.24405	1.0792	3.24447	1.73426
3.24927	2.22552	3.24738	1.1155	3.2478	1.85221
3.2526	2.34807	3.25072	1.15323	3.25113	1.98162
3.25593	2.47514	3.25405	1.19239	3.25447	2.12318
3.25927	2.60663	3.25738	1.23304	3.2578	2.27743
3.2626	2.74253	3.26072	1.27536	3.26113	2.44468
3.26593	2.8826	3.26405	1.31923	3.26447	2.62517
3.26927	3.02666	3.26738	1.36465	3.2678	2.81882
3.2726	3.17436	3.27072	1.41156	3.27113	3.02535
3.27593	3.3254	3.27405	1.46002	3.27447	3.24404
3.27927	3.47924	3.27738	1.50973	3.2778	3.47424
3.2826	3.63535	3.28072	1.56057	3.28113	3.7148
3.28593	3.793	3.28405	1.61237	3.28447	3.96436
3.28927	3.95149	3.28738	1.66488	3.2878	4.22156
3.2926	4.11004	3.29072	1.71781	3.29113	4.48465
3.29593	4.26781	3.29405	1.77097	3.29447	4.75198
3.29927	4.42386	3.29738	1.82408	3.2978	5.02157
3.3026	4.5774	3.30072	1.87695	3.30113	5.2917
3.30593	4.7276	3.30405	1.92928	3.30447	5.56052
3.30927	4.87369	3.30738	1.98096	3.3078	5.82629
3.3126	5.01484	3.31072	2.0318	3.31113	6.08748
3.31593	5.15044	3.31405	2.08163	3.31447	6.34259
3.31927	5.27996	3.31738	2.13039	3.3178	6.59037
3.3226	5.4028	3.32072	2.17795	3.32113	6.8298
3.32593	5.51867	3.32405	2.22415	3.32447	7.06005
3.32927	5.62727	3.32738	2.26903	3.3278	7.28041
3.3326	5.7283	3.33072	2.31242	3.33113	7.4904
3.33593	5.82165	3.33405	2.35432	3.33447	7.68971
3.33927	5.9073	3.33738	2.3948	3.3378	7.87824
3.3426	5.98532	3.34072	2.43366	3.34113	8.05604
3.34593	6.05571	3.34405	2.47103	3.34447	8.22312
3.34927	6.11866	3.34738	2.50691	3.3478	8.37976
3.3526	6.17439	3.35072	2.5413	3.35113	8.52633
3.35593	6.22314	3.35405	2.57438	3.35447	8.66318
3.35927	6.26528	3.35738	2.60621	3.3578	8.79079
3.3626	6.30111	3.36072	2.63679	3.36113	8.90976
3.36593	6.33103	3.36405	2.66641	3.36447	9.02063
3.36927	6.35535	3.36738	2.69508	3.3678	9.12398
3.3726	6.3746	3.37072	2.72298	3.37113	9.22048
3.37593	6.38908	3.37405	2.75028	3.37447	9.31072
3.37927	6.39927	3.37738	2.77704	3.3778	9.3953
3.3826	6.40553	3.38072	2.80344	3.38113	9.47481
3.38593	6.40827	3.38405	2.82949	3.38447	9.54986
3.38927	6.4078	3.38738	2.85542	3.3878	9.62085
3.3926	6.40446	3.39072	2.88111	3.39113	9.68838
3.39593	6.39862	3.39405	2.90674	3.39447	9.75287
3.39927	6.39057	3.39738	2.93231	3.3978	9.81462
3.4026	6.38062	3.40072	2.95782	3.40113	9.87417
3.40593	6.36894	3.40405	2.98327	3.40447	9.93174
3.40927	6.35582	3.40738	3.00872	3.4078	9.98771
3.4126	6.34146	3.41072	3.03417	3.41113	10.0424
3.41593	6.32614	3.41405	3.05969	3.41447	10.0962
3.41927	6.30999	3.41738	3.08526	3.4178	10.1492
3.4226	6.29312	3.42072	3.11095	3.42113	10.2019
3.42593	6.27565	3.42405	3.13681	3.42447	10.2543
3.42927	6.25783	3.42738	3.16292	3.4278	10.3067
3.4326	6.23971	3.43072	3.18927	3.43113	10.3593
3.43593	6.22135	3.43405	3.21585	3.43447	10.4123
3.43927	6.20282	3.43738	3.24273	3.4378	10.4656
3.4426	6.18434	3.44072	3.26991	3.44113	10.5196
3.44593	6.16586	3.44405	3.29721	3.44447	10.5742
3.44927	6.1475	3.44738	3.32469	3.4478	10.6295
3.4526	6.12932	3.45072	3.35228	3.45113	10.6857
3.45593	6.11138	3.45405	3.37994	3.45447	10.7427
3.45927	6.0938	3.45738	3.40766	3.4578	10.8007
3.4626	6.07651	3.46072	3.43537	3.46113	10.8597
3.46593	6.05959	3.46405	3.46321	3.46447	10.9197
3.46927	6.04314	3.46738	3.49104	3.4678	10.9809
3.4726	6.02704	3.47072	3.519	3.47113	11.0431
3.47593	6.01137	3.47405	3.54707	3.47447	11.1063
3.47927	5.99611	3.47738	3.57527	3.4778	11.1707
3.4826	5.98121	3.48072	3.60364	3.48113	11.2361
3.48593	5.96672	3.48405	3.63213	3.48447	11.3025
3.48927	5.9526	3.48738	3.6608	3.4878	11.3699
3.4926	5.93877	3.49072	3.68959	3.49113	11.4384
3.49593	5.9253	3.49405	3.71844	3.49447	11.5079
3.49927	5.91213	3.49738	3.74734	3.4978	11.5784
3.5026	5.89931	3.50072	3.77625	3.50113	11.6499
3.50593	5.88679	3.50405	3.8051	3.50447	11.7224
3.50927	5.87457	3.50738	3.83389	3.5078	11.7959
3.5126	5.86265	3.51072	3.8625	3.51113	11.8703
3.51593	5.85109	3.51405	3.89093	3.51447	11.9457
3.51927	5.83988	3.51738	3.91912	3.5178	12.0221
3.5226	5.82892	3.52072	3.94708	3.52113	12.0994
3.52593	5.81831	3.52405	3.97485	3.52447	12.1778
3.52927	5.80794	3.52738	4.00239	3.5278	12.2572
3.5326	5.79786	3.53072	4.02975	3.53113	12.3377
3.53593	5.78797	3.53405	4.05693	3.53447	12.4194
3.53927	5.77831	3.53738	4.08393	3.5378	12.5023
3.5426	5.7689	3.54072	4.11087	3.54113	12.5864
3.54593	5.75972	3.54405	4.13764	3.54447	12.6719
3.54927	5.75072	3.54738	4.16428	3.5478	12.7587
3.5526	5.74201	3.55072	4.19074	3.55113	12.8468
3.55593	5.73355	3.55405	4.21709	3.55447	12.9364
3.55927	5.72532	3.55738	4.24325	3.5578	13.0274
3.5626	5.71734	3.56072	4.26918	3.56113	13.1198
3.56593	5.70965	3.56405	4.29499	3.56447	13.2137
3.56927	5.7022	3.56738	4.32068	3.5678	13.3092
3.5726	5.69493	3.57072	4.34619	3.57113	13.4062
3.57593	5.68789	3.57405	4.37158	3.57447	13.505
3.57927	5.68098	3.57738	4.39686	3.5778	13.6056
3.5826	5.67418	3.58072	4.42201	3.58113	13.7081
3.58593	5.66751	3.58405	4.4471	3.58447	13.8126
3.58927	5.66101	3.58738	4.47214	3.5878	13.9192
3.5926	5.65463	3.59072	4.49723	3.59113	14.028
3.59593	5.64843	3.59405	4.52226	3.59447	14.1392
3.59927	5.64241	3.59738	4.54742	3.5978	14.2529
3.6026	5.63657	3.60072	4.57263	3.60113	14.3692
3.60593	5.63097	3.60405	4.59802	3.60447	14.4883
3.60927	5.62555	3.60738	4.62359	3.6078	14.6103
3.6126	5.62036	3.61072	4.64934	3.61113	14.7352
3.61593	5.61529	3.61405	4.67533	3.61447	14.8633
3.61927	5.61047	3.61738	4.70161	3.6178	14.9946
3.6226	5.60576	3.62072	4.72808	3.62113	15.1291
3.62593	5.60117	3.62405	4.7549	3.62447	15.2671
3.62927	5.59676	3.62738	4.78208	3.6278	15.4085
3.6326	5.59241	3.63072	4.80962	3.63113	15.5536
3.63593	5.58817	3.63405	4.83763	3.63447	15.7024
3.63927	5.584	3.63738	4.86618	3.6378	15.8551
3.6426	5.58001	3.64072	4.89533	3.64113	16.012
3.64593	5.57607	3.64405	4.92519	3.64447	16.1731
3.64927	5.57226	3.64738	4.95577	3.6478	16.3388
3.6526	5.56868	3.65072	4.98718	3.65113	16.5094
3.65593	5.56523	3.65405	5.01949	3.65447	16.6849
3.65927	5.56207	3.65738	5.05275	3.6578	16.8658
3.6626	5.55915	3.66072	5.08708	3.66113	17.0522
3.66593	5.55658	3.66405	5.1226	3.66447	17.2443
3.66927	5.55438	3.66738	5.15932	3.6678	17.4423
3.6726	5.55253	3.67072	5.19741	3.67113	17.6463
3.67593	5.55116	3.67405	5.23698	3.67447	17.8564
3.67927	5.55021	3.67738	5.27817	3.6778	18.0729
3.6826	5.54973	3.68072	5.32115	3.68113	18.2959
3.68593	5.54973	3.68405	5.36597	3.68447	18.5255
3.68927	5.55021	3.68738	5.41282	3.6878	18.7619
3.6926	5.55122	3.69072	5.46187	3.69113	19.0052
3.69593	5.55277	3.69405	5.51319	3.69447	19.2558
3.69927	5.55491	3.69738	5.56695	3.6978	19.5137
3.7026	5.55766	3.70072	5.62334	3.70113	19.7792
3.70593	5.56105	3.70405	5.68247	3.70447	20.0526
3.70927	5.56529	3.70738	5.74452	3.7078	20.3338
3.7126	5.57035	3.71072	5.80949	3.71113	20.6233
3.71593	5.57637	3.71405	5.87767	3.71447	20.9211
3.71927	5.58341	3.71738	5.94902	3.7178	21.2275
3.7226	5.59151	3.72072	6.02382	3.72113	21.5424
3.72593	5.60087	3.72405	6.10209	3.72447	21.8661
3.72927	5.61148	3.72738	6.18398	3.7278	22.1987
3.7326	5.62334	3.73072	6.26963	3.73113	22.5403
3.73593	5.63657	3.73405	6.35916	3.73447	22.8908
3.73927	5.6513	3.73738	6.45268	3.7378	23.2503
3.7426	5.66751	3.74072	6.55031	3.74113	23.6188
3.74593	5.68527	3.74405	6.65218	3.74447	23.9964
3.74927	5.70476	3.74738	6.75851	3.7478	24.3828
3.7526	5.7261	3.75072	6.86932	3.75113	24.7782
3.75593	5.74929	3.75405	6.98477	3.75447	25.1824
3.75927	5.77456	3.75738	7.10511	3.7578	25.5953
3.7626	5.80186	3.76072	7.23034	3.76113	26.0168
3.76593	5.83142	3.76405	7.36064	3.76447	26.4468
3.76927	5.86331	3.76738	7.49612	3.7678	26.8851
3.7726	5.89752	3.77072	7.63685	3.77113	27.3315
3.77593	5.93424	3.77405	7.78288	3.77447	27.7858
3.77927	5.9734	3.77738	7.93427	3.7778	28.2478
3.7826	6.01512	3.78072	8.09097	3.78113	28.7173
3.78593	6.05953	3.78405	8.25304	3.78447	29.1939
3.78927	6.10662	3.78738	8.42041	3.7878	29.6773
3.7926	6.1565	3.79072	8.59302	3.79113	30.1672
3.79593	6.20931	3.79405	8.77082	3.79447	30.6631
3.79927	6.26498	3.79738	8.95381	3.7978	31.1647
3.8026	6.3237	3.80072	9.1418	3.80113	31.6715
3.80593	6.38551	3.80405	9.3348	3.80447	32.1831
3.80927	6.45047	3.80738	9.53269	3.8078	32.6988
3.8126	6.51872	3.81072	9.73547	3.81113	33.2181
3.81593	6.59019	3.81405	9.94301	3.81447	33.7405
3.81927	6.66499	3.81738	10.1553	3.8178	34.2651
3.8226	6.74319	3.82072	10.372	3.82113	34.7915
3.82593	6.82479	3.82405	10.5932	3.82447	35.3189
3.82927	6.90979	3.82738	10.8186	3.8278	35.8467
3.8326	6.99818	3.83072	11.048	3.83113	36.374
3.83593	7.08985	3.83405	11.2812	3.83447	36.9002
3.83927	7.18492	3.83738	11.5179	3.8378	37.4246
3.8426	7.28321	3.84072	11.7578	3.84113	37.9465
3.84593	7.38466	3.84405	12.0006	3.84447	38.465
3.84927	7.48932	3.84738	12.2459	3.8478	38.9795
3.8526	7.59709	3.85072	12.4936	3.85113	39.4893
3.85593	7.70789	3.85405	12.7431	3.85447	39.9935
3.85927	7.82168	3.85738	12.9943	3.8578	40.4915
3.8626	7.93844	3.86072	13.2468	3.86113	40.9824
3.86593	8.05807	3.86405	13.5003	3.86447	41.4655
3.86927	8.1805	3.86738	13.7545	3.8678	41.94
3.8726	8.30561	3.87072	14.0091	3.87113	42.4052
3.87593	8.43328	3.87405	14.2636	3.87447	42.8602
3.87927	8.56328	3.87738	14.5178	3.8778	43.3041
3.8826	8.69554	3.88072	14.7713	3.88113	43.7365
3.88593	8.82977	3.88405	15.0239	3.88447	44.1564
3.88927	8.96591	3.88738	15.2751	3.8878	44.5632
3.8926	9.1036	3.89072	15.5244	3.89113	44.9562
3.89593	9.24277	3.89405	15.7716	3.89447	45.3349
3.89927	9.38314	3.89738	16.0163	3.8978	45.6986
3.9026	9.52441	3.90072	16.2581	3.90113	46.0469
3.90593	9.6665	3.90405	16.4967	3.90447	46.3791
3.90927	9.80902	3.90738	16.7316	3.9078	46.6948
3.9126	9.95189	3.91072	16.9625	3.91113	46.9935
3.91593	10.0948	3.91405	17.189	3.91447	47.2748
3.91927	10.2375	3.91738	17.4108	3.9178	47.5382
3.9226	10.3797	3.92072	17.6275	3.92113	47.7834
3.92593	10.5214	3.92405	17.8389	3.92447	48.01
3.92927	10.6621	3.92738	18.0445	3.9278	48.2177
3.9326	10.8017	3.93072	18.2441	3.93113	48.4061
3.93593	10.94	3.93405	18.4375	3.93447	48.5752
3.93927	11.0767	3.93738	18.6242	3.9378	48.7245
3.9426	11.2116	3.94072	18.8041	3.94113	48.8539
3.94593	11.3443	3.94405	18.9769	3.94447	48.9634
3.94927	11.4747	3.94738	19.1424	3.9478	49.0527
3.9526	11.6026	3.95072	19.3004	3.95113	49.1218
3.95593	11.7276	3.95405	19.4508	3.95447	49.1708
3.95927	11.8495	3.95738	19.5934	3.9578	49.1996
3.9626	11.9681	3.96072	19.7281	3.96113	49.2083
3.96593	12.0832	3.96405	19.8548	3.96447	49.1973
3.96927	12.1946	3.96738	19.9734	3.9678	49.1664
3.9726	12.3019	3.97072	20.0838	3.97113	49.1161
3.97593	12.4052	3.97405	20.1859	3.97447	49.0465
3.97927	12.504	3.97738	20.2796	3.9778	48.9578
3.9826	12.5985	3.98072	20.3651	3.98113	48.8505
3.98593	12.6882	3.98405	20.442	3.98447	48.7248
3.98927	12.7731	3.98738	20.5105	3.9878	48.5811
3.9926	12.8531	3.99072	20.5705	3.99113	48.4196
3.99593	12.928	3.99405	20.622	3.99447	48.2408
3.99927	12.9978	3.99738	20.6649	3.9978	48.0452
4.0026	13.0623	4.00072	20.6994	4.00113	47.833
4.00593	13.1215	4.00405	20.7255	4.00447	47.605
4.00927	13.1752	4.00738	20.7433	4.0078	47.3614
4.0126	13.2234	4.01072	20.7527	4.01113	47.1029
4.01593	13.266	4.01405	20.7539	4.01447	46.8299
4.01927	13.303	4.01738	20.7471	4.0178	46.5431
4.0226	13.3343	4.02072	20.7323	4.02113	46.2428
4.02593	13.3599	4.02405	20.7099	4.02447	45.9298
4.02927	13.3798	4.02738	20.6798	4.0278	45.6046
4.0326	13.3939	4.03072	20.6423	4.03113	45.2678
4.03593	13.4022	4.03405	20.5976	4.03447	44.9198
4.03927	13.4049	4.03738	20.5458	4.0378	44.5613
4.0426	13.4019	4.04072	20.4871	4.04113	44.1927
4.04593	13.3932	4.04405	20.4217	4.04447	43.8148
4.04927	13.379	4.04738	20.3499	4.0478	43.4279
4.0526	13.3593	4.05072	20.2718	4.05113	43.0328
4.05593	13.3342	4.05405	20.1876	4.05447	42.6301
4.05927	13.3037	4.05738	20.0975	4.0578	42.2201
4.0626	13.268	4.06072	20.0018	4.06113	41.8037
4.06593	13.2272	4.06405	19.9007	4.06447	41.3812
4.06927	13.1814	4.06738	19.7945	4.0678	40.9532
4.0726	13.1307	4.07072	19.6834	4.07113	40.5204
4.07593	13.0752	4.07405	19.5676	4.07447	40.0831
4.07927	13.0152	4.07738	19.4474	4.0778	39.6417
4.0826	12.9506	4.08072	19.3229	4.08113	39.1969
4.08593	12.8816	4.08405	19.1945	4.08447	38.749
4.08927	12.8084	4.08738	19.0622	4.0878	38.2985
4.0926	12.7311	4.09072	18.9263	4.09113	37.8458
4.09593	12.6498	4.09405	18.7869	4.09447	37.3915
4.09927	12.5647	4.09738	18.6443	4.0978	36.936
4.1026	12.4758	4.10072	18.4985	4.10113	36.4797
4.10593	12.3835	4.10405	18.3499	4.10447	36.023
4.10927	12.2878	4.10738	18.1986	4.1078	35.5664
4.1126	12.1889	4.11072	18.0448	4.11113	35.1101
4.11593	12.087	4.11405	17.8886	4.11447	34.6546
4.11927	11.9823	4.11738	17.7303	4.1178	34.2
4.1226	11.8749	4.12072	17.57	4.12113	33.7468
4.12593	11.765	4.12405	17.408	4.12447	33.2952
4.12927	11.6529	4.12738	17.2443	4.1278	32.8455
4.1326	11.5387	4.13072	17.0791	4.13113	32.3979
4.13593	11.4226	4.13405	16.9127	4.13447	31.9526
4.13927	11.3046	4.13738	16.7452	4.1378	31.5101
4.1426	11.1851	4.14072	16.5766	4.14113	31.0704
4.14593	11.0639	4.14405	16.4071	4.14447	30.634
4.14927	10.9413	4.14738	16.2368	4.1478	30.201
4.1526	10.8175	4.15072	16.0658	4.15113	29.7715
4.15593	10.6926	4.15405	15.8942	4.15447	29.3459
4.15927	10.5667	4.15738	15.7222	4.1578	28.9243
4.1626	10.4399	4.16072	15.5499	4.16113	28.5069
4.16593	10.3125	4.16405	15.3773	4.16447	28.0937
4.16927	10.1846	4.16738	15.2048	4.1678	27.6848
4.1726	10.0563	4.17072	15.0323	4.17113	27.2804
4.17593	9.92769	4.17405	14.86	4.17447	26.8804
4.17927	9.79894	4.17738	14.6881	4.1778	26.4849
4.1826	9.6702	4.18072	14.5166	4.18113	26.0939
4.18593	9.54151	4.18405	14.3457	4.18447	25.7075
4.18927	9.413	4.18738	14.1754	4.1878	25.3257
4.1926	9.28479	4.19072	14.0058	4.19113	24.9485
4.19593	9.157	4.19405	13.8369	4.19447	24.576
4.19927	9.02963	4.19738	13.6687	4.1978	24.2083
4.2026	8.90285	4.20072	13.5013	4.20113	23.8454
4.20593	8.77678	4.20405	13.3347	4.20447	23.4874
4.20927	8.65138	4.20738	13.1689	4.2078	23.1342
4.2126	8.5268	4.21072	13.0039	4.21113	22.786
4.21593	8.40312	4.21405	12.8399	4.21447	22.4428
4.21927	8.28034	4.21738	12.6768	4.2178	22.1044
4.2226	8.1585	4.22072	12.5147	4.22113	21.7711
4.22593	8.03775	4.22405	12.3537	4.22447	21.4427
4.22927	7.91812	4.22738	12.194	4.2278	21.1191
4.2326	7.79957	4.23072	12.0354	4.23113	20.8003
4.23593	7.68226	4.23405	11.8782	4.23447	20.4863
4.23927	7.56621	4.23738	11.7223	4.2378	20.177
4.2426	7.45142	4.24072	11.5678	4.24113	19.8722
4.24593	7.33799	4.24405	11.4148	4.24447	19.572
4.24927	7.22593	4.24738	11.2631	4.2478	19.2763
4.2526	7.1153	4.25072	11.1128	4.25113	18.9849
4.25593	7.00617	4.25405	10.9639	4.25447	18.698
4.25927	6.89846	4.25738	10.8164	4.2578	18.4154
4.2626	6.79237	4.26072	10.6702	4.26113	18.1372
4.26593	6.68776	4.26405	10.5255	4.26447	17.8633
4.26927	6.5847	4.26738	10.3821	4.2678	17.5936
4.2726	6.48326	4.27072	10.2402	4.27113	17.3283
4.27593	6.38336	4.27405	10.0996	4.27447	17.067
4.27927	6.28495	4.27738	9.96053	4.2778	16.8099
4.2826	6.18804	4.28072	9.82285	4.28113	16.5568
4.28593	6.09255	4.28405	9.68653	4.28447	16.3077
4.28927	5.99855	4.28738	9.55164	4.2878	16.0623
4.2926	5.90599	4.29072	9.41813	4.29113	15.8208
4.29593	5.81479	4.29405	9.28599	4.29447	15.583
4.29927	5.72509	4.29738	9.15527	4.2978	15.3489
4.3026	5.63681	4.30072	9.02599	4.30113	15.1185
4.30593	5.54997	4.30405	8.89808	4.30447	14.8917
4.30927	5.46461	4.30738	8.7716	4.3078	14.6686
4.3126	5.38075	4.31072	8.64661	4.31113	14.4489
4.31593	5.29838	4.31405	8.52311	4.31447	14.2328
4.31927	5.21761	4.31738	8.4011	4.3178	14.02
4.3226	5.13834	4.32072	8.28052	4.32113	13.8106
4.32593	5.06061	4.32405	8.16149	4.32447	13.6045
4.32927	4.98444	4.32738	8.04389	4.3278	13.4016
4.3326	4.90981	4.33072	7.92772	4.33113	13.2018
4.33593	4.83668	4.33405	7.81304	4.33447	13.0052
4.33927	4.76503	4.33738	7.69973	4.3378	12.8117
4.3426	4.69476	4.34072	7.58791	4.34113	12.6212
4.34593	4.62586	4.34405	7.47746	4.34447	12.4336
4.34927	4.55827	4.34738	7.36851	4.3478	12.2491
4.3526	4.49193	4.35072	7.26092	4.35113	12.0674
4.35593	4.42672	4.35405	7.15482	4.35447	11.8887
4.35927	4.36276	4.35738	7.05016	4.3578	11.7127
4.3626	4.29988	4.36072	6.94686	4.36113	11.5395
4.36593	4.23819	4.36405	6.845	4.36447	11.3689
4.36927	4.17757	4.36738	6.7445	4.3678	11.201
4.3726	4.1182	4.37072	6.64538	4.37113	11.0358
4.37593	4.05991	4.37405	6.54751	4.37447	10.873
4.37927	4.00287	4.37738	6.45101	4.3778	10.7127
4.3826	3.9469	4.38072	6.35576	4.38113	10.5549
4.38593	3.89212	4.38405	6.26189	4.38447	10.3993
4.38927	3.83842	4.38738	6.16926	4.3878	10.2461
4.3926	3.78573	4.39072	6.07795	4.39113	10.0951
4.39593	3.73399	4.39405	5.988	4.39447	9.94641
4.39927	3.68321	4.39738	5.89943	4.3978	9.7999
4.4026	3.63338	4.40072	5.81223	4.40113	9.65554
4.40593	3.58444	4.40405	5.72634	4.40447	9.51338
4.40927	3.53628	4.40738	5.64188	4.4078	9.37331
4.4126	3.48908	4.41072	5.55873	4.41113	9.23532
4.41593	3.4427	4.41405	5.47689	4.41447	9.09936
4.41927	3.39723	4.41738	5.39631	4.4178	8.96555
4.4226	3.35258	4.42072	5.31697	4.42113	8.83371
4.42593	3.30883	4.42405	5.23883	4.42447	8.70389
4.42927	3.26586	4.42738	5.16194	4.4278	8.5761
4.4326	3.22378	4.43072	5.08612	4.43113	8.45021
4.43593	3.18241	4.43405	5.0115	4.43447	8.32635
4.43927	3.14176	4.43738	4.93789	4.4378	8.20434
4.4426	3.10189	4.44072	4.86541	4.44113	8.08424
4.44593	3.06267	4.44405	4.79394	4.44447	7.96592
4.44927	3.02416	4.44738	4.72355	4.4478	7.84934
4.4526	2.98637	4.45072	4.65417	4.45113	7.73448
4.45593	2.94924	4.45405	4.5858	4.45447	7.62129
4.45927	2.91282	4.45738	4.51845	4.4578	7.50971
4.4626	2.87712	4.46072	4.45205	4.46113	7.3998
4.46593	2.84207	4.46405	4.38672	4.46447	7.2915
4.46927	2.80774	4.46738	4.32235	4.4678	7.18486
4.4726	2.77406	4.47072	4.25899	4.47113	7.07984
4.47593	2.74098	4.47405	4.19664	4.47447	6.97643
4.47927	2.70844	4.47738	4.13531	4.4778	6.87474
4.4826	2.67649	4.48072	4.07487	4.48113	6.7746
4.48593	2.64502	4.48405	4.01539	4.48447	6.67614
4.48927	2.61402	4.48738	3.95685	4.4878	6.57928
4.4926	2.5835	4.49072	3.89928	4.49113	6.48403
4.49593	2.55352	4.49405	3.84277	4.49447	6.39021
4.49927	2.52396	4.49738	3.78716	4.4978	6.29795
4.5026	2.49487	4.50072	3.73262	4.50113	6.20711
4.50593	2.46632	4.50405	3.67904	4.50447	6.1177
4.50927	2.43825	4.50738	3.62647	4.5078	6.02961
4.5126	2.41071	4.51072	3.57485	4.51113	5.94294
4.51593	2.38365	4.51405	3.52418	4.51447	5.85759
4.51927	2.35707	4.51738	3.47435	4.5178	5.77354
4.5226	2.33096	4.52072	3.42536	4.52113	5.69069
4.52593	2.30521	4.52405	3.3772	4.52447	5.60915
4.52927	2.27988	4.52738	3.32981	4.5278	5.52875
4.5326	2.25484	4.53072	3.2832	4.53113	5.44953
4.53593	2.23011	4.53405	3.23737	4.53447	5.37145
4.53927	2.20573	4.53738	3.19231	4.5378	5.29456
4.5426	2.18159	4.54072	3.14796	4.54113	5.21874
4.54593	2.15781	4.54405	3.10433	4.54447	5.14412
4.54927	2.13438	4.54738	3.06141	4.5478	5.07057
4.5526	2.11132	4.55072	3.01915	4.55113	4.99821
4.55593	2.08861	4.55405	2.97749	4.55447	4.92704
4.55927	2.06631	4.55738	2.93648	4.5578	4.85694
4.5626	2.04438	4.56072	2.89601	4.56113	4.78804
4.56593	2.02292	4.56405	2.85614	4.56447	4.72021
4.56927	2.00182	4.56738	2.8168	4.5678	4.65351
4.5726	1.98114	4.57072	2.77811	4.57113	4.58783
4.57593	1.96075	4.57405	2.74009	4.57447	4.52322
4.57927	1.94073	4.57738	2.70271	4.5778	4.45962
4.5826	1.92106	4.58072	2.666	4.58113	4.39698
4.58593	1.90175	4.58405	2.62988	4.58447	4.33534
4.58927	1.88273	4.58738	2.59447	4.5878	4.27467
4.5926	1.86408	4.59072	2.55972	4.59113	4.21506
4.59593	1.84572	4.59405	2.52557	4.59447	4.15641
4.59927	1.82766	4.59738	2.49201	4.5978	4.09871
4.6026	1.8099	4.60072	2.45911	4.60113	4.04197
4.60593	1.79243	4.60405	2.4268	4.60447	3.98618
4.60927	1.77526	4.60738	2.39503	4.6078	3.93128
4.6126	1.75834	4.61072	2.36386	4.61113	3.87722
4.61593	1.74177	4.61405	2.33322	4.61447	3.824
4.61927	1.72544	4.61738	2.30306	4.6178	3.7716
4.6226	1.70934	4.62072	2.27344	4.62113	3.71993
4.62593	1.69355	4.62405	2.24423	4.62447	3.66908
4.62927	1.67799	4.62738	2.21556	4.6278	3.61896
4.6326	1.66267	4.63072	2.18725	4.63113	3.56954
4.63593	1.64759	4.63405	2.15942	4.63447	3.52097
4.63927	1.63269	4.63738	2.132	4.6378	3.4731
4.6426	1.61803	4.64072	2.10494	4.64113	3.42596
4.64593	1.6036	4.64405	2.07829	4.64447	3.37952
4.64927	1.58936	4.64738	2.05213	4.6478	3.33369
4.6526	1.57541	4.65072	2.02632	4.65113	3.28857
4.65593	1.56164	4.65405	2.00093	4.65447	3.24404
4.65927	1.54823	4.65738	1.97589	4.6578	3.20017
4.6626	1.53506	4.66072	1.95128	4.66113	3.15696
4.66593	1.52212	4.66405	1.92708	4.66447	3.1144
4.66927	1.50961	4.66738	1.90318	4.6678	3.07256
4.6726	1.49733	4.67072	1.87969	4.67113	3.03143
4.67593	1.48541	4.67405	1.85657	4.67447	2.99108
4.67927	1.47372	4.67738	1.83374	4.6778	2.9515
4.6826	1.46228	4.68072	1.81133	4.68113	2.91258
4.68593	1.45108	4.68405	1.78921	4.68447	2.87443
4.68927	1.43999	4.68738	1.76746	4.6878	2.83688
4.6926	1.42902	4.69072	1.746	4.69113	2.79993
4.69593	1.41817	4.69405	1.7249	4.69447	2.76363
4.69927	1.40733	4.69738	1.7041	4.6978	2.72781
4.7026	1.39648	4.70072	1.68359	4.70113	2.69252
4.70593	1.38575	4.70405	1.66351	4.70447	2.65771
4.70927	1.37496	4.70738	1.64372	4.7078	2.62344
4.7126	1.36429	4.71072	1.62435	4.71113	2.5897
4.71593	1.35374	4.71405	1.60527	4.71447	2.5565
4.71927	1.34337	4.71738	1.58662	4.7178	2.5239
4.7226	1.33318	4.72072	1.56826	4.72113	2.49177
4.72593	1.32316	4.72405	1.55032	4.72447	2.46018
4.72927	1.31345	4.72738	1.53267	4.7278	2.42913
4.7326	1.30397	4.73072	1.51539	4.73113	2.39867
4.73593	1.29479	4.73405	1.4984	4.73447	2.36869
4.73927	1.28591	4.73738	1.48171	4.7378	2.33918
4.7426	1.27727	4.74072	1.46532	4.74113	2.31022
4.74593	1.26892	4.74405	1.44917	4.74447	2.28173
4.74927	1.26076	4.74738	1.43331	4.7478	2.25371
4.7526	1.25271	4.75072	1.41764	4.75113	2.22617
4.75593	1.24484	4.75405	1.40214	4.75447	2.19899
4.75927	1.23698	4.75738	1.38682	4.7578	2.17223
4.7626	1.22917	4.76072	1.37168	4.76113	2.14583
4.76593	1.2213	4.76405	1.35672	4.76447	2.11972
4.76927	1.21343	4.76738	1.34194	4.7678	2.09403
4.7726	1.2055	4.77072	1.32734	4.77113	2.06858
4.77593	1.19752	4.77405	1.31297	4.77447	2.04355
4.77927	1.18959	4.77738	1.29884	4.7778	2.01887
4.7826	1.18166	4.78072	1.28496	4.78113	1.99455
4.78593	1.17385	4.78405	1.27137	4.78447	1.97071
4.78927	1.16616	4.78738	1.25802	4.7878	1.94722
4.7926	1.1586	4.79072	1.24496	4.79113	1.9241
4.79593	1.1512	4.79405	1.23221	4.79447	1.90145
4.79927	1.14399	4.79738	1.21963	4.7978	1.8791
4.8026	1.13696	4.80072	1.20735	4.80113	1.85716
4.80593	1.13004	4.80405	1.19525	4.80447	1.83558
4.80927	1.12325	4.80738	1.18327	4.8078	1.81437
4.8126	1.11663	4.81072	1.17147	4.81113	1.7935
4.81593	1.11002	4.81405	1.15979	4.81447	1.77306
4.81927	1.10346	4.81738	1.14816	4.8178	1.75303
4.8226	1.09696	4.82072	1.13666	4.82113	1.73348
4.82593	1.09053	4.82405	1.12522	4.82447	1.71429
4.82927	1.08409	4.82738	1.11383	4.8278	1.69551
4.8326	1.07765	4.83072	1.10257	4.83113	1.67698
4.83593	1.07127	4.83405	1.09142	4.83447	1.6588
4.83927	1.06502	4.83738	1.08045	4.8378	1.64074
4.8426	1.05876	4.84072	1.06966	4.84113	1.6228
4.84593	1.05268	4.84405	1.05906	4.84447	1.60497
4.84927	1.0466	4.84738	1.04868	4.8478	1.58721
4.8526	1.04064	4.85072	1.03855	4.85113	1.56957
4.85593	1.03474	4.85405	1.02866	4.85447	1.55199
4.85927	1.0289	4.85738	1.019	4.8578	1.53464
4.8626	1.02311	4.86072	1.00958	4.86113	1.51753
4.86593	1.01745	4.86405	1.00034	4.86447	1.50073
4.86927	1.01185	4.86738	0.991285	4.8678	1.48422
4.8726	1.00631	4.87072	0.982404	4.87113	1.46812
4.87593	1.00088	4.87405	0.973582	4.87447	1.45227
4.87927	0.995517	4.87738	0.96488	4.8778	1.43677
4.8826	0.990212	4.88072	0.956237	4.88113	1.42157
4.88593	0.984967	4.88405	0.947714	4.88447	1.40667
4.88927	0.979781	4.88738	0.93925	4.8878	1.39201
4.8926	0.974596	4.89072	0.930905	4.89113	1.37752
4.89593	0.96947	4.89405	0.92268	4.89447	1.36328
4.89927	0.964344	4.89738	0.914574	4.8978	1.34921
4.9026	0.959277	4.90072	0.906646	4.90113	1.33532
4.90593	0.954211	4.90405	0.898838	4.90447	1.32161
4.90927	0.949144	4.90738	0.891149	4.9078	1.30802
4.9126	0.944138	4.91072	0.883698	4.91113	1.29461
4.91593	0.939131	4.91405	0.876367	4.91447	1.28132
4.91927	0.934184	4.91738	0.869155	4.9178	1.26815
4.9226	0.929236	4.92072	0.862062	4.92113	1.2551
4.92593	0.924289	4.92405	0.855088	4.92447	1.24222
4.92927	0.919402	4.92738	0.848114	4.9278	1.22952
4.9326	0.914574	4.93072	0.84132	4.93113	1.21695
4.93593	0.909805	4.93405	0.834525	4.93447	1.20461
4.93927	0.905156	4.93738	0.827789	4.9378	1.19251
4.9426	0.900507	4.94072	0.821173	4.94113	1.18065
4.94593	0.896037	4.94405	0.814617	4.94447	1.16897
4.94927	0.891745	4.94738	0.808179	4.9478	1.15746
4.9526	0.887513	4.95072	0.801802	4.95113	1.1462
4.95593	0.8834	4.95405	0.795603	4.95447	1.13511
4.95927	0.879407	4.95738	0.789583	4.9578	1.1242
4.9626	0.875413	4.96072	0.783682	4.96113	1.11336
4.96593	0.871539	4.96405	0.7779	4.96447	1.10263
4.96927	0.867605	4.96738	0.772297	4.9678	1.09196
4.9726	0.863671	4.97072	0.766814	4.97113	1.08135
4.97593	0.859678	4.97405	0.761449	4.97447	1.07092
4.97927	0.855744	4.97738	0.756145	4.9778	1.06055
4.9826	0.85175	4.98072	0.75084	4.98113	1.05035
4.98593	0.847816	4.98405	0.745595	4.98447	1.04034
4.98927	0.843942	4.98738	0.740349	4.9878	1.0305
4.9926	0.840068	4.99072	0.735104	4.99113	1.02085
4.99593	0.836313	4.99405	0.729859	4.99447	1.01137
4.99927	0.832617	4.99738	0.724614	4.9978	1.00207
5.0026	0.829101	5.00072	0.719368	5.00113	0.992954
5.00593	0.825584	5.00405	0.714183	5.00447	0.983953
5.00927	0.822186	5.00738	0.708997	5.0078	0.975132
5.0126	0.818849	5.01072	0.703871	5.01113	0.96637
5.01593	0.81557	5.01405	0.698864	5.01447	0.957727
5.01927	0.812352	5.01738	0.693917	5.0178	0.949264
5.0226	0.809133	5.02072	0.689149	5.02113	0.940859
5.02593	0.805974	5.02405	0.68444	5.02447	0.932574
5.02927	0.802875	5.02738	0.67997	5.0278	0.924408
5.0326	0.799775	5.03072	0.675678	5.03113	0.916362
5.03593	0.796676	5.03405	0.671506	5.03447	0.908375
5.03927	0.793576	5.03738	0.667453	5.0378	0.900447
5.0426	0.790477	5.04072	0.663579	5.04113	0.89252
5.04593	0.787377	5.04405	0.659704	5.04447	0.884652
5.04927	0.784278	5.04738	0.65589	5.0478	0.876784
5.0526	0.781119	5.05072	0.652134	5.05113	0.868917
5.05593	0.77796	5.05405	0.64832	5.05447	0.861049
5.05927	0.774801	5.05738	0.644565	5.0578	0.8533
5.0626	0.771642	5.06072	0.64075	5.06113	0.845551
5.06593	0.768483	5.06405	0.636876	5.06447	0.837982
5.06927	0.765383	5.06738	0.633001	5.0678	0.830472
5.0726	0.762343	5.07072	0.629067	5.07113	0.8232
5.07593	0.759363	5.07405	0.625193	5.07447	0.816047
5.07927	0.756443	5.07738	0.621378	5.0778	0.809073
5.0826	0.753582	5.08072	0.617564	5.08113	0.802279
5.08593	0.75084	5.08405	0.613749	5.08447	0.795603
5.08927	0.748217	5.08738	0.610054	5.0878	0.789106
5.0926	0.745714	5.09072	0.606358	5.09113	0.782669
5.09593	0.74327	5.09405	0.602722	5.09447	0.77641
5.09927	0.741005	5.09738	0.599205	5.0978	0.770211
5.1026	0.73874	5.10072	0.595748	5.10113	0.764132
5.10593	0.736594	5.10405	0.592351	5.10447	0.758171
5.10927	0.734389	5.10738	0.589013	5.1078	0.75227
5.1126	0.732183	5.11072	0.585735	5.11113	0.746548
5.11593	0.729978	5.11405	0.582457	5.11447	0.740945
5.11927	0.727594	5.11738	0.579298	5.1178	0.735462
5.1226	0.72521	5.12072	0.576138	5.12113	0.730097
5.12593	0.722647	5.12405	0.573099	5.12447	0.724852
5.12927	0.720084	5.12738	0.570178	5.1278	0.719666
5.1326	0.717402	5.13072	0.567257	5.13113	0.71454
5.13593	0.714779	5.13405	0.564516	5.13447	0.709474
5.13927	0.712156	5.13738	0.561833	5.1378	0.704408
5.1426	0.709593	5.14072	0.55927	5.14113	0.699282
5.14593	0.70709	5.14405	0.556767	5.14447	0.694215
5.14927	0.704706	5.14738	0.554383	5.1478	0.68903
5.1526	0.702381	5.15072	0.552058	5.15113	0.683904
5.15593	0.700116	5.15405	0.549793	5.15447	0.678718
5.15927	0.697911	5.15738	0.547469	5.1578	0.673532
5.1626	0.695765	5.16072	0.545204	5.16113	0.668347
5.16593	0.693679	5.16405	0.542879	5.16447	0.663161
5.16927	0.691593	5.16738	0.540555	5.1678	0.658035
5.1726	0.689626	5.17072	0.53823	5.17113	0.652909
5.17593	0.687718	5.17405	0.535846	5.17447	0.647843
5.17927	0.685811	5.17738	0.533462	5.1778	0.642896
5.1826	0.684023	5.18072	0.531018	5.18113	0.638008
5.18593	0.682235	5.18405	0.528634	5.18447	0.633299
5.18927	0.680506	5.18738	0.526249	5.1878	0.62865
5.1926	0.678778	5.19072	0.523925	5.19113	0.62418
5.19593	0.677049	5.19405	0.52166	5.19447	0.619769
5.19927	0.675261	5.19738	0.519395	5.1978	0.615537
5.2026	0.673532	5.20072	0.51719	5.20113	0.611424
5.20593	0.671804	5.20405	0.514984	5.20447	0.607312
5.20927	0.670016	5.20738	0.512898	5.2078	0.603259
5.2126	0.668287	5.21072	0.510931	5.21113	0.599146
5.21593	0.666559	5.21405	0.508964	5.21447	0.595033
5.21927	0.664949	5.21738	0.507116	5.2178	0.590861
5.2226	0.6634	5.22072	0.505328	5.22113	0.586629
5.22593	0.661969	5.22405	0.50348	5.22447	0.582337
5.22927	0.660658	5.22738	0.501692	5.2278	0.577986
5.2326	0.659347	5.23072	0.499785	5.23113	0.573695
5.23593	0.658095	5.23405	0.497818	5.23447	0.569403
5.23927	0.656903	5.23738	0.495732	5.2378	0.565231
5.2426	0.655711	5.24072	0.493526	5.24113	0.561178
5.24593	0.654519	5.24405	0.491202	5.24447	0.557303
5.24927	0.653327	5.24738	0.488818	5.2478	0.553548
5.2526	0.652075	5.25072	0.486374	5.25113	0.550032
5.25593	0.650764	5.25405	0.48399	5.25447	0.546634
5.25927	0.649393	5.25738	0.481665	5.2578	0.543356
5.2626	0.648081	5.26072	0.479519	5.26113	0.540197
5.26593	0.64671	5.26405	0.477493	5.26447	0.537157
5.26927	0.645399	5.26738	0.475645	5.2678	0.534177
5.2726	0.644147	5.27072	0.474036	5.27113	0.531256
5.27593	0.642896	5.27405	0.472665	5.27447	0.528336
5.27927	0.641763	5.27738	0.471473	5.2778	0.525475
5.2826	0.64075	5.28072	0.4704	5.28113	0.522554
5.28593	0.639737	5.28405	0.469506	5.28447	0.519633
5.28927	0.638843	5.28738	0.468671	5.2878	0.516653
5.2926	0.638008	5.29072	0.467956	5.29113	0.513673
5.29593	0.637174	5.29405	0.467241	5.29447	0.510573
5.29927	0.636339	5.29738	0.466466	5.2978	0.507534
5.3026	0.635445	5.30072	0.465691	5.30113	0.504434
5.30593	0.634551	5.30405	0.464857	5.30447	0.501394
5.30927	0.633657	5.30738	0.463903	5.3078	0.498414
5.3126	0.632703	5.31072	0.462949	5.31113	0.495493
5.31593	0.63175	5.31405	0.461817	5.31447	0.492632
5.31927	0.630856	5.31738	0.460684	5.3178	0.489831
5.3226	0.630021	5.32072	0.459492	5.32113	0.487149
5.32593	0.629306	5.32405	0.458181	5.32447	0.484467
5.32927	0.62865	5.32738	0.45687	5.3278	0.481784
5.3326	0.628173	5.33072	0.455499	5.33113	0.479102
5.33593	0.627756	5.33405	0.454068	5.33447	0.47642
5.33927	0.627458	5.33738	0.452638	5.3378	0.473678
5.3426	0.62722	5.34072	0.451207	5.34113	0.470936
5.34593	0.627041	5.34405	0.449777	5.34447	0.468135
5.34927	0.626802	5.34738	0.448346	5.3478	0.465274
5.3526	0.626504	5.35072	0.446856	5.35113	0.462472
5.35593	0.626206	5.35405	0.445485	5.35447	0.459611
5.35927	0.62573	5.35738	0.444114	5.3578	0.45681
5.3626	0.625253	5.36072	0.442743	5.36113	0.454068
5.36593	0.624597	5.36405	0.441492	5.36447	0.451326
5.36927	0.623941	5.36738	0.44024	5.3678	0.448704
5.3726	0.623226	5.37072	0.439107	5.37113	0.446081
5.37593	0.622451	5.37405	0.437975	5.37447	0.443578
5.37927	0.621736	5.37738	0.436902	5.3778	0.441134
5.3826	0.621021	5.38072	0.435948	5.38113	0.43869
5.38593	0.620365	5.38405	0.434995	5.38447	0.436246
5.38927	0.619769	5.38738	0.434101	5.3878	0.433803
5.3926	0.619292	5.39072	0.433266	5.39113	0.431299
5.39593	0.618815	5.39405	0.432432	5.39447	0.428796
5.39927	0.618398	5.39738	0.431538	5.3978	0.426292
5.4026	0.617981	5.40072	0.430644	5.40113	0.423789
5.40593	0.617623	5.40405	0.42969	5.40447	0.421345
5.40927	0.617266	5.40738	0.428677	5.4078	0.418961
5.4126	0.616908	5.41072	0.427485	5.41113	0.416696
5.41593	0.61655	5.41405	0.426233	5.41447	0.41461
5.41927	0.616252	5.41738	0.424922	5.4178	0.412583
5.4226	0.615954	5.42072	0.423551	5.42113	0.410736
5.42593	0.615716	5.42405	0.42218	5.42447	0.409007
5.42927	0.615478	5.42738	0.420868	5.4278	0.407279
5.4326	0.615239	5.43072	0.419676	5.43113	0.40555
5.43593	0.615001	5.43405	0.418663	5.43447	0.403702
5.43927	0.614703	5.43738	0.417829	5.4378	0.401735
5.4426	0.614405	5.44072	0.417173	5.44113	0.399649
5.44593	0.613987	5.44405	0.416696	5.44447	0.397325
5.44927	0.61357	5.44738	0.416338	5.4478	0.394821
5.4526	0.613034	5.45072	0.4161	5.45113	0.392199
5.45593	0.612497	5.45405	0.415921	5.45447	0.389516
5.45927	0.611901	5.45738	0.415683	5.4578	0.386834
5.4626	0.611365	5.46072	0.415325	5.46113	0.384152
5.46593	0.610828	5.46405	0.414908	5.46447	0.381649
5.46927	0.610352	5.46738	0.414371	5.4678	0.379264
5.4726	0.609934	5.47072	0.413656	5.47113	0.377059
5.47593	0.609577	5.47405	0.412881	5.47447	0.374973
5.47927	0.609279	5.47738	0.412047	5.4778	0.373006
5.4826	0.60904	5.48072	0.411093	5.48113	0.371158
5.48593	0.608921	5.48405	0.41014	5.48447	0.36931
5.48927	0.608742	5.48738	0.409126	5.4878	0.367463
5.4926	0.608623	5.49072	0.408173	5.49113	0.365615
5.49593	0.608444	5.49405	0.407159	5.49447	0.363648
5.49927	0.608206	5.49738	0.406206	5.4978	0.361621
5.5026	0.607967	5.50072	0.405192	5.50113	0.359535
5.50593	0.607669	5.50405	0.404239	5.50447	0.357389
5.50927	0.607312	5.50738	0.403285	5.5078	0.355184
5.5126	0.606954	5.51072	0.402391	5.51113	0.352979
5.51593	0.606477	5.51405	0.401497	5.51447	0.350714
5.51927	0.606	5.51738	0.400603	5.5178	0.348449
5.5226	0.605583	5.52072	0.399768	5.52113	0.346184
5.52593	0.605226	5.52405	0.398934	5.52447	0.343919
5.52927	0.604928	5.52738	0.398099	5.5278	0.341594
5.5326	0.604689	5.53072	0.397265	5.53113	0.33921
5.53593	0.60457	5.53405	0.39643	5.53447	0.336766
5.53927	0.60451	5.53738	0.395477	5.5378	0.334322
5.5426	0.60451	5.54072	0.394464	5.54113	0.331819
5.54593	0.60451	5.54405	0.393391	5.54447	0.329256
5.54927	0.604451	5.54738	0.392318	5.5478	0.326753
5.5526	0.604331	5.55072	0.391245	5.55113	0.324309
5.55593	0.604153	5.55405	0.390112	5.55447	0.321925
5.55927	0.603795	5.55738	0.38904	5.5578	0.31966
5.5626	0.603318	5.56072	0.387967	5.56113	0.317454
5.56593	0.602663	5.56405	0.386894	5.56447	0.315368
5.56927	0.601947	5.56738	0.38588	5.5678	0.313401
5.5726	0.601113	5.57072	0.384867	5.57113	0.311494
5.57593	0.600219	5.57405	0.383854	5.57447	0.309646
5.57927	0.599265	5.57738	0.382841	5.5778	0.307858
5.5826	0.598371	5.58072	0.381827	5.58113	0.30607
5.58593	0.597537	5.58405	0.380754	5.58447	0.304341
5.58927	0.596702	5.58738	0.379682	5.5878	0.302672
5.5926	0.595927	5.59072	0.378609	5.59113	0.301063
5.59593	0.595272	5.59405	0.377595	5.59447	0.299513
5.59927	0.594735	5.59738	0.376523	5.5978	0.297964
5.6026	0.594318	5.60072	0.37545	5.60113	0.296533
5.60593	0.59396	5.60405	0.374377	5.60447	0.295222
5.60927	0.593603	5.60738	0.373363	5.6078	0.293911
5.6126	0.593364	5.61072	0.37235	5.61113	0.292659
5.61593	0.593066	5.61405	0.371397	5.61447	0.291526
5.61927	0.592828	5.61738	0.370562	5.6178	0.290394
5.6226	0.592589	5.62072	0.369728	5.62113	0.289261
5.62593	0.592291	5.62405	0.368893	5.62447	0.288129
5.62927	0.592053	5.62738	0.368178	5.6278	0.286937
5.6326	0.591755	5.63072	0.367582	5.63113	0.285685
5.63593	0.591516	5.63405	0.366986	5.63447	0.284374
5.63927	0.591278	5.63738	0.36639	5.6378	0.282884
5.6426	0.591099	5.64072	0.365853	5.64113	0.281274
5.64593	0.59092	5.64405	0.365317	5.64447	0.279546
5.64927	0.590801	5.64738	0.364661	5.6478	0.277698
5.6526	0.590622	5.65072	0.364006	5.65113	0.275671
5.65593	0.590444	5.65405	0.36329	5.65447	0.273645
5.65927	0.590265	5.65738	0.362396	5.6578	0.271559
5.6626	0.590086	5.66072	0.361443	5.66113	0.269532
5.66593	0.589907	5.66405	0.36031	5.66447	0.267506
5.66927	0.589669	5.66738	0.359058	5.6678	0.265539
5.6726	0.58949	5.67072	0.357747	5.67113	0.263691
5.67593	0.589252	5.67405	0.356317	5.67447	0.261903
5.67927	0.589073	5.67738	0.354946	5.6778	0.260174
5.6826	0.588894	5.68072	0.353515	5.68113	0.258446
5.68593	0.588655	5.68405	0.352204	5.68447	0.256598
5.68927	0.588417	5.68738	0.350952	5.6878	0.25475
5.6926	0.588179	5.69072	0.34982	5.69113	0.252724
5.69593	0.587881	5.69405	0.348806	5.69447	0.250578
5.69927	0.587583	5.69738	0.347793	5.6978	0.248373
5.7026	0.587225	5.70072	0.346899	5.70113	0.246108
5.70593	0.586867	5.70405	0.346065	5.70447	0.243783
5.70927	0.58651	5.70738	0.34523	5.7078	0.241518
5.7126	0.586212	5.71072	0.344515	5.71113	0.239253
5.71593	0.585973	5.71405	0.343919	5.71447	0.237167
5.71927	0.585854	5.71738	0.343323	5.7178	0.23514
5.7226	0.585735	5.72072	0.342846	5.72113	0.233233
5.72593	0.585735	5.72405	0.342429	5.72447	0.231445
5.72927	0.585735	5.72738	0.342011	5.7278	0.229716
5.7326	0.585794	5.73072	0.341594	5.73113	0.228107
5.73593	0.585854	5.73405	0.341117	5.73447	0.226498
5.73927	0.585914	5.73738	0.340521	5.7378	0.225008
5.7426	0.585914	5.74072	0.339746	5.74113	0.223517
5.74593	0.585914	5.74405	0.338852	5.74447	0.222027
5.74927	0.585914	5.74738	0.33778	5.7478	0.220537
5.7526	0.585854	5.75072	0.336468	5.75113	0.219107
5.75593	0.585794	5.75405	0.335097	5.75447	0.217736
5.75927	0.585735	5.75738	0.333667	5.7578	0.216305
5.7626	0.585675	5.76072	0.332177	5.76113	0.214815
5.76593	0.585556	5.76405	0.330687	5.76447	0.213385
5.76927	0.585437	5.76738	0.329256	5.7678	0.211835
5.7726	0.585318	5.77072	0.327945	5.77113	0.210285
5.77593	0.585198	5.77405	0.326693	5.77447	0.208616
5.77927	0.58496	5.77738	0.325561	5.7778	0.207007
5.7826	0.584781	5.78072	0.324488	5.78113	0.205278
5.78593	0.584543	5.78405	0.323534	5.78447	0.20355
5.78927	0.584245	5.78738	0.32264	5.7878	0.201762
5.7926	0.583887	5.79072	0.321746	5.79113	0.200033
5.79593	0.583589	5.79405	0.320852	5.79447	0.198245
5.79927	0.583172	5.79738	0.319958	5.7978	0.196576
5.8026	0.582874	5.80072	0.319004	5.80113	0.194907
5.80593	0.582516	5.80405	0.317991	5.80447	0.193357
5.80927	0.582218	5.80738	0.316978	5.8078	0.191808
5.8126	0.58192	5.81072	0.315905	5.81113	0.190377
5.81593	0.581682	5.81405	0.314832	5.81447	0.189006
5.81927	0.581503	5.81738	0.313818	5.8178	0.187695
5.8226	0.581264	5.82072	0.312746	5.82113	0.186384
5.82593	0.581026	5.82405	0.311673	5.82447	0.185132
5.82927	0.580728	5.82738	0.310659	5.8278	0.18394
5.8326	0.58037	5.83072	0.309527	5.83113	0.182688
5.83593	0.579953	5.83405	0.308394	5.83447	0.181437
5.83927	0.579417	5.83738	0.307202	5.8378	0.180185
5.8426	0.57888	5.84072	0.305891	5.84113	0.178933
5.84593	0.578284	5.84405	0.30452	5.84447	0.177681
5.84927	0.577748	5.84738	0.30309	5.8478	0.17643
5.8526	0.577211	5.85072	0.301659	5.85113	0.175118
5.85593	0.576735	5.85405	0.300229	5.85447	0.173867
5.85927	0.576258	5.85738	0.298858	5.8578	0.172555
5.8626	0.57584	5.86072	0.297546	5.86113	0.171304
5.86593	0.575423	5.86405	0.296354	5.86447	0.170112
5.86927	0.575066	5.86738	0.295222	5.8678	0.16892
5.8726	0.574708	5.87072	0.294209	5.87113	0.167787
5.87593	0.57435	5.87405	0.293195	5.87447	0.166774
5.87927	0.573993	5.87738	0.292301	5.8778	0.16582
5.8826	0.573635	5.88072	0.291407	5.88113	0.165045
5.88593	0.573277	5.88405	0.290513	5.88447	0.164449
5.88927	0.572979	5.88738	0.289679	5.8878	0.163913
5.8926	0.572622	5.89072	0.288844	5.89113	0.163615
5.89593	0.572383	5.89405	0.28801	5.89447	0.163376
5.89927	0.572085	5.89738	0.287235	5.8978	0.163257
5.9026	0.571847	5.90072	0.28646	5.90113	0.163198
5.90593	0.571609	5.90405	0.285745	5.90447	0.163078
5.90927	0.57137	5.90738	0.285029	5.9078	0.162959
5.9126	0.571132	5.91072	0.284314	5.91113	0.16278
5.91593	0.570893	5.91405	0.283599	5.91447	0.162482
5.91927	0.570714	5.91738	0.282824	5.9178	0.162125
5.9226	0.570595	5.92072	0.282049	5.92113	0.161648
5.92593	0.570595	5.92405	0.281274	5.92447	0.161111
5.92927	0.570714	5.92738	0.280499	5.9278	0.160575
5.9326	0.570953	5.93072	0.279665	5.93113	0.160038
5.93593	0.571311	5.93405	0.278771	5.93447	0.159442
5.93927	0.571728	5.93738	0.277936	5.9378	0.158906
5.9426	0.572264	5.94072	0.277042	5.94113	0.15831
5.94593	0.57286	5.94405	0.276148	5.94447	0.157714
5.94927	0.573456	5.94738	0.275254	5.9478	0.157058
5.9526	0.574052	5.95072	0.274301	5.95113	0.156343
5.95593	0.574648	5.95405	0.273347	5.95447	0.155449
5.95927	0.575304	5.95738	0.272334	5.9578	0.154436
5.9626	0.5759	5.96072	0.271261	5.96113	0.153303
5.96593	0.576496	5.96405	0.270128	5.96447	0.152051
5.96927	0.577152	5.96738	0.268936	5.9678	0.150621
5.9726	0.577748	5.97072	0.267625	5.97113	0.149012
5.97593	0.578403	5.97405	0.266254	5.97447	0.147343
5.97927	0.579	5.97738	0.264764	5.9778	0.145495
5.9826	0.579476	5.98072	0.263095	5.98113	0.143588
5.98593	0.579894	5.98405	0.261366	5.98447	0.141501
5.98927	0.580132	5.98738	0.259459	5.9878	0.139296
5.9926	0.580192	5.99072	0.257492	5.99113	0.136852
5.99593	0.580072	5.99405	0.255406	5.99447	0.134289
5.99927	0.579834	5.99738	0.25332	5.9978	0.131547
6.0026	0.579357	6.00072	0.251114	6.00113	0.128627
6.00593	0.578761	6.00405	0.248849	6.00447	0.125527
6.00927	0.577986	6.00738	0.246525	6.0078	0.122249
6.0126	0.577211	6.01072	0.244021	6.01113	0.118852
6.01593	0.576317	6.01405	0.241458	6.01447	0.115275
6.01927	0.575364	6.01738	0.238717	6.0178	0.11158
6.0226	0.57441	6.02072	0.235856	6.02113	0.107706
6.02593	0.573397	6.02405	0.232756	6.02447	0.103772
6.02927	0.572383	6.02738	0.229478	6.0278	0.0995994
6.0326	0.571311	6.03072	0.225961	6.03113	0.0953674
6.03593	0.570238	6.03405	0.222266	6.03447	0.0910163
6.03927	0.569105	6.03738	0.218391	6.0378	0.0865459
6.0426	0.567913	6.04072	0.214279	6.04113	0.0819564
6.04593	0.566661	6.04405	0.209987	6.04447	0.0773072
6.04927	0.56529	6.04738	0.205338	6.0478	0.0725985
6.0526	0.5638	6.05072	0.20045	6.05113	0.0677705
6.05593	0.562131	6.05405	0.195205	6.05447	0.0628233
6.05927	0.560403	6.05738	0.189543	6.0578	0.0577569
6.0626	0.558496	6.06072	0.183523	6.06113	0.0524521
6.06593	0.556409	6.06405	0.177085	6.06447	0.0469685
6.06927	0.554085	6.06738	0.170231	6.0678	0.0411868
6.0726	0.551641	6.07072	0.162899	6.07113	0.0350475
6.07593	0.548899	6.07405	0.155032	6.07447	0.0285506
6.07927	0.545919	6.07738	0.146687	6.0778	0.0216961
6.0826	0.542641	6.08072	0.137806	6.08113	0.0144243
6.08593	0.539005	6.08405	0.128329	6.08447	0.00673532
6.08927	0.535071	6.08738	0.118256	6.0878	-0.00143051
6.0926	0.53066	6.09072	0.107467	6.09113	-0.0100136
6.09593	0.525832	6.09405	0.0960231	6.09447	-0.0189543
6.09927	0.520527	6.09738	0.0837445	6.0978	-0.0283718
6.1026	0.514686	6.10072	0.0707507	6.10113	-0.038147
6.10593	0.508249	6.10405	0.0569224	6.10447	-0.0483394
6.10927	0.501156	6.10738	0.0423193	6.1078	-0.0588298
6.1126	0.493288	6.11072	0.0270009	6.11113	-0.0697374
6.11593	0.484705	6.11405	0.0109673	6.11447	-0.0810027
6.11927	0.475228	6.11738	-0.00578165	6.1178	-0.0926256
6.1226	0.464857	6.12072	-0.0231862	6.12113	-0.104606
6.12593	0.453472	6.12405	-0.041306	6.12447	-0.116944
6.12927	0.441074	6.12738	-0.0600815	6.1278	-0.12964
6.1326	0.427544	6.13072	-0.079453	6.13113	-0.142694
6.13593	0.412881	6.13405	-0.0994802	6.13447	-0.156045
6.13927	0.397086	6.13738	-0.120103	6.1378	-0.169694
6.1426	0.380039	6.14072	-0.141203	6.14113	-0.183582
6.14593	0.361741	6.14405	-0.16284	6.14447	-0.19753
6.14927	0.34219	6.14738	-0.184774	6.1478	-0.211477
6.1526	0.321507	6.15072	-0.207007	6.15113	-0.225425
6.15593	0.299573	6.15405	-0.229418	6.15447	-0.239193
6.15927	0.276506	6.15738	-0.251949	6.1578	-0.252783
6.1626	0.252366	6.16072	-0.27442	6.16113	-0.266254
6.16593	0.227153	6.16405	-0.296772	6.16447	-0.279486
6.16927	0.201046	6.16738	-0.319064	6.1678	-0.292659
6.1726	0.174046	6.17072	-0.341177	6.17113	-0.305831
6.17593	0.146151	6.17405	-0.363231	6.17447	-0.319123
6.17927	0.11754	6.17738	-0.385106	6.1778	-0.332534
6.1826	0.0881553	6.18072	-0.406921	6.18113	-0.346303
6.18593	0.0580549	6.18405	-0.428677	6.18447	-0.36037
6.18927	0.0272989	6.18738	-0.450432	6.1878	-0.374734
6.1926	-0.00393391	6.19072	-0.472248	6.19113	-0.389457
6.19593	-0.0357032	6.19405	-0.494063	6.19447	-0.404358
6.19927	-0.0677109	6.19738	-0.515938	6.1978	-0.419438
6.2026	-0.099957	6.20072	-0.537753	6.20113	-0.434637
6.20593	-0.132263	6.20405	-0.559568	6.20447	-0.449777
6.20927	-0.16439	6.20738	-0.581264	6.2078	-0.464797
6.2126	-0.196159	6.21072	-0.602722	6.21113	-0.479698
6.21593	-0.227451	6.21405	-0.623822	6.21447	-0.49448
6.21927	-0.258029	6.21738	-0.644445	6.2178	-0.509143
6.2226	-0.287831	6.22072	-0.664353	6.22113	-0.523686
6.22593	-0.316679	6.22405	-0.683367	6.22447	-0.538111
6.22927	-0.344336	6.22738	-0.701368	6.2278	-0.552416
6.2326	-0.370741	6.23072	-0.718057	6.23113	-0.566602
6.23593	-0.395596	6.23405	-0.733256	6.23447	-0.58049
6.23927	-0.418723	6.23738	-0.746727	6.2378	-0.594139
6.2426	-0.440001	6.24072	-0.75841	6.24113	-0.607312
6.24593	-0.459135	6.24405	-0.768065	6.24447	-0.619888
6.24927	-0.475883	6.24738	-0.775635	6.2478	-0.631809
6.2526	-0.490129	6.25072	-0.781	6.25113	-0.642836
6.25593	-0.501633	6.25405	-0.784099	6.25447	-0.652909
6.25927	-0.510275	6.25738	-0.784755	6.2578	-0.66179
6.2626	-0.515938	6.26072	-0.782967	6.26113	-0.66936
6.26593	-0.518501	6.26405	-0.778615	6.26447	-0.675499
6.26927	-0.518024	6.26738	-0.771523	6.2678	-0.67991
6.2726	-0.514328	6.27072	-0.761628	6.27113	-0.682473
6.27593	-0.507653	6.27405	-0.748873	6.27447	-0.68295
6.27927	-0.497878	6.27738	-0.733018	6.2778	-0.681102
6.2826	-0.485241	6.28072	-0.714123	6.28113	-0.67687
6.28593	-0.469804	6.28405	-0.692189	6.28447	-0.670016
6.28927	-0.451803	6.28738	-0.667155	6.2878	-0.660539
6.2926	-0.431359	6.29072	-0.6392	6.29113	-0.648439
6.29593	-0.408769	6.29405	-0.608265	6.29447	-0.633657
6.29927	-0.38445	6.29738	-0.574529	6.2978	-0.616372
6.3026	-0.358641	6.30072	-0.53817	6.30113	-0.596642
6.30593	-0.3317	6.30405	-0.499308	6.30447	-0.574648
6.30927	-0.303924	6.30738	-0.458062	6.3078	-0.550568
6.3126	-0.275671	6.31072	-0.41455	6.31113	-0.524461
6.31593	-0.24718	6.31405	-0.368953	6.31447	-0.496447
6.31927	-0.218511	6.31738	-0.321329	6.3178	-0.466704
6.3226	-0.189841	6.32072	-0.271797	6.32113	-0.435233
6.32593	-0.161052	6.32405	-0.220478	6.32447	-0.402033
6.32927	-0.132143	6.32738	-0.167429	6.3278	-0.367284
6.3326	-0.102878	6.33072	-0.112772	6.33113	-0.330925
6.33593	-0.0730753	6.33405	-0.0564456	6.33447	-0.293076
6.33927	-0.0426173	6.33738	0.00149012	6.3378	-0.253737
6.3426	-0.0111461	6.34072	0.0608563	6.34113	-0.213027
6.34593	0.0213385	6.34405	0.121713	6.34447	-0.170946
6.34927	0.0550747	6.34738	0.183702	6.3478	-0.127435
6.3526	0.0901222	6.35072	0.246763	6.35113	-0.0824928
6.35593	0.126541	6.35405	0.310481	6.35447	-0.0360012
6.35927	0.16439	6.35738	0.374615	6.3578	0.0121593
6.3626	0.20355	6.36072	0.43869	6.36113	0.0621676
6.36593	0.244021	6.36405	0.502229	6.36447	0.114381
6.36927	0.285685	6.36738	0.564694	6.3678	0.169039
6.3726	0.328422	6.37072	0.625372	6.37113	0.226438
6.37593	0.372231	6.37405	0.683784	6.37447	0.286818
6.37927	0.416815	6.37738	0.739276	6.3778	0.350475
6.3826	0.462115	6.38072	0.791192	6.38113	0.417531
6.38593	0.50807	6.38405	0.838995	6.38447	0.488222
6.38927	0.554383	6.38738	0.882089	6.3878	0.56237
6.3926	0.601113	6.39072	0.920057	6.39113	0.639975
6.39593	0.647962	6.39405	0.952542	6.39447	0.720799
6.39927	0.694931	6.39738	0.979185	6.3978	0.804424
6.4026	0.741839	6.40072	0.999928	6.40113	0.890255
6.40593	0.788569	6.40405	1.01465	6.40447	0.977695
6.40927	0.834942	6.40738	1.02353	6.4078	1.06579
6.4126	0.880778	6.41072	1.02663	6.41113	1.15365
6.41593	0.925899	6.41405	1.02443	6.41447	1.24002
6.41927	0.970185	6.41738	1.01721	6.4178	1.32376
6.4226	1.01334	6.42072	1.00553	6.42113	1.40357
6.42593	1.05524	6.42405	0.989914	6.42447	1.47802
6.42927	1.09571	6.42738	0.97096	6.4278	1.54585
6.4326	1.13457	6.43072	0.949204	6.43113	1.60569
6.43593	1.17171	6.43405	0.925243	6.43447	1.65641
6.43927	1.20699	6.43738	0.899553	6.4378	1.69712
6.4426	1.24043	6.44072	0.872612	6.44113	1.72693
6.44593	1.27202	6.44405	0.844717	6.44447	1.74534
6.44927	1.30171	6.44738	0.816405	6.4478	1.75214
6.4526	1.32966	6.45072	0.787854	6.45113	1.74743
6.45593	1.35583	6.45405	0.759363	6.45447	1.73157
6.45927	1.38044	6.45738	0.731111	6.4578	1.70517
6.4626	1.40351	6.46072	0.703394	6.46113	1.66917
6.46593	1.42515	6.46405	0.676215	6.46447	1.6247
6.46927	1.44535	6.46738	0.64981	6.4678	1.57297
6.4726	1.46407	6.47072	0.624299	6.47113	1.51539
6.47593	1.48124	6.47405	0.599682	6.47447	1.45328
6.47927	1.49649	6.47738	0.576079	6.4778	1.38807
6.4826	1.50973	6.48072	0.553429	6.48113	1.3209
6.48593	1.52045	6.48405	0.531793	6.48447	1.25301
6.48927	1.52826	6.48738	0.511169	6.4878	1.1853
6.4926	1.53273	6.49072	0.49144	6.49113	1.11866
6.49593	1.53327	6.49405	0.472665	6.49447	1.05375
6.49927	1.52963	6.49738	0.454783	6.4978	0.991046
6.5026	1.52129	6.50072	0.437796	6.50113	0.930965
6.50593	1.50806	6.50405	0.421643	6.50447	0.873804
6.50927	1.48976	6.50738	0.406265	6.5078	0.819683
6.5126	1.46639	6.51072	0.391722	6.51113	0.768721
6.51593	1.43808	6.51405	0.377953	6.51447	0.720978
6.51927	1.40506	6.51738	0.365019	6.5178	0.676453
6.5226	1.36781	6.52072	0.3528	6.52113	0.634968
6.52593	1.32674	6.52405	0.341356	6.52447	0.596523
6.52927	1.28251	6.52738	0.330567	6.5278	0.560939
6.5326	1.23572	6.53072	0.320494	6.53113	0.528038
6.53593	1.18715	6.53405	0.311136	6.53447	0.497699
6.53927	1.13738	6.53738	0.302374	6.5378	0.469685
6.5426	1.08719	6.54072	0.294209	6.54113	0.443816
6.54593	1.03712	6.54405	0.286698	6.54447	0.419915
6.54927	0.987887	6.54738	0.279844	6.5478	0.397861
6.5526	0.940025	6.55072	0.273526	6.55113	0.377417
6.55593	0.89395	6.55405	0.267744	6.55447	0.358462
6.55927	0.850081	6.55738	0.262499	6.5578	0.340879
6.5626	0.808656	6.56072	0.25773	6.56113	0.324547
6.56593	0.770032	6.56405	0.253379	6.56447	0.309348
6.56927	0.73421	6.56738	0.249505	6.5678	0.295162
6.5726	0.701249	6.57072	0.246048	6.57113	0.28199
6.57593	0.671089	6.57405	0.242889	6.57447	0.269651
6.57927	0.643611	6.57738	0.240147	6.5778	0.258148
6.5826	0.618637	6.58072	0.237703	6.58113	0.247359
6.58593	0.595987	6.58405	0.235617	6.58447	0.237286
6.58927	0.575483	6.58738	0.233829	6.5878	0.227869
6.5926	0.556886	6.59072	0.232339	6.59113	0.219047
6.59593	0.540018	6.59405	0.231206	6.59447	0.210822
6.59927	0.5247	6.59738	0.230372	6.5978	0.203192
6.6026	0.510812	6.60072	0.229895	6.60113	0.196099
6.60593	0.498235	6.60405	0.229716	6.60447	0.189543
6.60927	0.486851	6.60738	0.229836	6.6078	0.183523
6.6126	0.476539	6.61072	0.230372	6.61113	0.177979
6.61593	0.467241	6.61405	0.231266	6.61447	0.172973
6.61927	0.458896	6.61738	0.232518	6.6178	0.168443
6.6226	0.451326	6.62072	0.234187	6.62113	0.16433
6.62593	0.444412	6.62405	0.236213	6.62447	0.160635
6.62927	0.438094	6.62738	0.238597	6.6278	0.157297
6.6326	0.432312	6.63072	0.24128	6.63113	0.154316
6.63593	0.427008	6.63405	0.244319	6.63447	0.151634
6.63927	0.422001	6.63738	0.247717	6.6378	0.14919
6.6426	0.417292	6.64072	0.251412	6.64113	0.146985
6.64593	0.412822	6.64405	0.255525	6.64447	0.145018
6.64927	0.40859	6.64738	0.259995	6.6478	0.14317
6.6526	0.404537	6.65072	0.264943	6.65113	0.141561
6.65593	0.400603	6.65405	0.270367	6.65447	0.140011
[truncated: 2,503 more rows]

## Sheet: Supplementary Fig.1c
No-Mut		S121K3.39		S121K3.39-PF
Temperature (°C)	Intensity (a.u.)	Temperature (°C)	Intensity (a.u.)	Temperature (°C)	Intensity (a.u.)
20.03	196.505	20.09	152.38	20.01	201.028
20.48	195.392	20.52	153.952	20.46	202.56
21.02	193.942	21.05	155.242	20.95	202.42
21.49	193.985	21.53	153.832	21.45	198.206
22.01	198.315	22.04	155.033	21.95	203.27
22.5	199.852	22.54	153.667	22.45	202.625
23.01	197.272	23.03	155.584	22.96	203.496
23.5	195.381	23.51	155.772	23.45	203.155
23.99	192.704	24	155.442	23.95	206.546
24.51	194.81	24.52	155.265	24.47	204.753
24.99	195.755	25.04	153.08	24.95	204.384
25.49	198.044	25.51	155.855	25.46	204.499
25.98	198.027	26.03	157.722	25.96	199.668
26.49	198.983	26.53	154.888	26.47	208.232
27.02	198.709	27.06	154.765	26.96	203.435
27.48	197.349	27.54	155.386	27.45	204.093
27.98	198.658	28.03	156.948	27.95	206.496
28.51	203.17	28.57	155.954	28.45	200.697
28.92	200.437	29.05	155.417	28.96	205.746
29.47	198.942	29.5	156.56	29.46	200.775
29.98	198.117	30.05	154.997	29.95	198.618
30.47	202.831	30.57	155.733	30.46	200.859
30.98	200.796	31	156.877	30.95	205.061
31.46	201.077	31.49	160.198	31.45	202.469
31.96	204.299	32.03	156.716	31.97	203.933
32.48	204.329	32.52	158.223	32.45	205.174
33	203.066	33.01	158.953	32.96	203.315
33.48	203.743	33.51	160.783	33.45	202.56
33.96	203.017	34.03	157.734	33.96	209.134
34.49	202.064	34.52	161.269	34.45	205.508
35	204.374	35.02	159.864	34.96	205.061
35.5	206.027	35.5	161.529	35.46	207.294
35.98	204.421	36.05	161.223	35.95	207.198
36.47	209.931	36.53	161.052	36.45	205.674
36.95	211.878	36.99	162.005	36.95	205.756
37.5	209.883	37.52	162.897	37.46	208.721
38	213.33	38.02	165.364	37.95	209.003
38.49	208.477	38.56	161.767	38.46	208.99
38.95	214.98	38.99	162.221	38.96	208.779
39.46	216.322	39.53	163.076	39.45	209.75
39.97	216.183	40.01	164.369	39.97	211.26
40.5	214.446	40.52	164.899	40.49	208.776
41	217.13	41	165.099	40.96	213.297
41.48	218.529	41.53	165.994	41.46	213.29
41.99	222.575	42	167.097	41.98	210.445
42.51	218.563	42.51	166.809	42.47	214.407
42.99	220.743	43.01	165.921	42.95	210.482
43.49	224.421	43.52	169.468	43.46	215.551
44	228.799	44.04	169.124	43.96	214.903
44.5	225.426	44.54	168.648	44.46	216.153
44.97	228.427	45	168.511	44.95	221.582
45.48	229.246	45.53	170.561	45.46	219.495
45.95	235.73	46.02	173.929	45.96	223.241
46.5	238.902	46.53	173.387	46.45	221.877
46.97	239.207	46.95	170.996	46.97	224.411
47.51	240.351	47.5	175.99	47.46	227.807
47.97	237.659	48.06	170.134	47.95	225.465
48.48	247.925	48.52	175.698	48.46	225.186
49.04	247.703	49.04	178.379	48.97	230.218
49.45	250.065	49.51	181.453	49.46	229.959
49.98	252.145	50.03	180.62	49.95	233.106
50.52	259.048	50.51	179.925	50.45	234.38
50.98	256.577	51.01	183.652	50.96	237.103
51.5	261.135	51.56	183.501	51.45	240.09
51.99	266.832	52.03	185.354	51.95	245.631
52.49	261.619	52.54	187.409	52.45	247.293
52.98	270.46	53	191.217	52.96	243.311
53.48	281.114	53.51	191.801	53.45	254.865
54	284.426	54.05	193.081	53.96	258.835
54.51	289.175	54.52	198.601	54.46	259.915
54.97	296.819	54.99	197.556	54.95	259.354
55.47	303.874	55.51	203.724	55.46	265.354
55.97	305.39	56.03	205.637	55.95	266.014
56.48	314.659	56.54	210.065	56.45	276.108
56.98	321.954	57.05	212.332	56.97	273.961
57.49	328.238	57.54	218.845	57.46	279.728
58	336.665	58.04	221.019	57.99	281.072
58.5	339.461	58.54	221.234	58.45	286.464
58.99	351.369	59.03	225.539	58.96	288.221
59.49	346.577	59.55	229.961	59.46	295.222
60	362.492	60.01	231.121	59.95	297.682
60.51	361.177	60.55	237.517	60.46	304.96
60.98	368.013	61.01	242.152	60.98	310.634
61.46	374.822	61.45	248.097	61.46	315.606
61.99	374.182	61.98	253.17	61.98	320.033
62.44	375.856	62.55	258.901	62.45	330.009
63.02	379.668	62.99	265.261	62.95	335.416
63.5	380.58	63.56	268.911	63.45	353.354
63.95	379.447	64.1	271.246	63.99	360.865
64.52	378.614	64.56	280.656	64.47	367.783
65.02	378.776	65.02	280.035	64.98	374.738
65.5	382.117	65.57	288.884	65.46	389.459
66.01	379.588	66.02	285.649	65.99	395.307
66.51	384.704	66.51	292.331	66.46	407.431
67	381.372	67.02	293.61	66.97	417.808
67.51	377.124	67.56	297.137	67.48	426.909
67.99	384.508	68	298.865	67.99	431.61
68.53	383.308	68.58	302.222	68.46	455.267
68.96	387.701	69.01	302.152	68.97	450.482
69.5	380.896	69.51	302.267	69.47	463.106
69.98	378.954	70	300.686	69.97	466.744
70.48	385.22	70.53	302.801	70.49	476.312
71.01	383.292	71.02	301.75	70.97	481.32
71.48	385.423	71.49	304.038	71.47	488.519
72.02	385.077	72.06	303.173	71.97	487.879
72.48	386.526	72.5	301.172	72.48	492.684
73.04	381.836	73.07	303.998	72.97	494.21
73.52	386.001	73.54	300.001	73.48	497.33
74	384.515	74.05	303.506	73.96	498.265
74.45	386.373	74.5	303.968	74.47	495.466
75.02	378.866	75.03	300.272	74.97	497.391
75.53	389.412	75.53	298.493	75.46	502.005
76.01	384.558	76.03	303.394	75.96	501.199
76.54	383.382	76.54	301.447	76.46	498.504
76.99	381.238	77.02	302.989	76.97	502.14
77.5	384.806	77.51	303.251	77.46	501.586
77.99	386.612	78.02	300.397	77.97	495.307
78.51	386.861	78.5	303.135	78.47	501.579
78.95	381.799	78.98	299.86	78.96	498.83
79.52	378.395	79.55	301.773	79.48	498.552
79.95	386.455	80.04	300.432	79.98	495.338
80.54	385.669	80.55	301.109	80.47	497.93
81.04	385.238	81.07	299.806	81.03	495.93
81.53	387.856	81.55	303.217	81.46	494.776
82	383.643	82.06	301.251	81.98	488.226
82.5	389.392	82.53	302.039	82.5	485.865
83.02	386.793	83.07	298.515	82.96	487.864
83.5	380.699	83.53	295.003	83.48	476.157
84	386.508	84.02	295.345	83.99	482.956
84.52	384.936	84.48	296.798	84.47	477.906
85	383.259	85.03	297.604	84.96	469.686
85.48	381.12	85.5	295.335	85.48	481.225
86	381.832	86.03	297.312	85.99	467.139
86.56	383.822	86.58	293.794	86.46	458.649
86.98	384.542	87.03	295.893	86.99	453.193
87.48	385.576	87.53	293.91	87.46	447.171
88.02	378.913	88.06	292.109	87.96	434.609
88.53	384.737	88.51	292.994	88.49	421.675
89	379.871	89.04	290.938	88.97	422.441
89.5	384.713	89.54	290.346	89.46	414.814
89.97	379.636	90.07	290.851	89.97	399.246

## Sheet: Supplementary Fig.2
Supplementary Fig.2a
	Log [Histamine] M	WT			Crystallized construct
	Replicates	1	2	3	1	2	3
	-5	46.64	48.809	46.158	42.054	59.267	56.72
	-6	43.5	45.588	44.092	46.503	50.325	51.027
	-7	35.818	37.051	34.859	35.725	35.955	38.087
	-8	25.251	25.891	27.805	22.275	20.36	20.496
	-9	18.563	23.822	22.465	15.417	16.082	14.182
	-10	13.1	16.022	15.242	14.482	20.021	19.11
	-11	10.952	13.107	12.952	15.395	17.038	15.671
	0	5.606	9.108	15.877	19.757	18.307	16.486
Supplementary Fig.2b
	Log [PF-03654746] M	WT			Crystallized construct
	Replicates	1	2	3	1	2	3
	-5	12.9076	11.8314	14.5486	30.6406	28.6773	53.0957
	-6	12.9678	13.3771	11.1616	20.5285	23.7226	39.8745
	-7	20.3325	10.8074	10.1827	28.0633	27.6472	40.7863
	-8	13.1099	12.9521	11.721	30.4362	29.3272	34.8752
	-9	43.7685	37.4075	25.0688	30.3684	36.0392	42.5709
	-10	57.6776	50.1707	43.6296	33.9901	36.8063	45.1379
	-11	55.333	45.3607	38.755	47.286	47	47.866
	0	47.9469	55.45	45.5598	42.418	43.5504	46.8498

## Sheet: Supplementary Fig.3
Supplementary Fig.3a
	Log [PF-03654746] M	WT			Y912.61A			D1143.32A			C18845.50A			Y18945.51A			F193ECL2A			Y3746.51A			W3997.40A			E3957.36A			E3957.36R
	Replicates	1	2	3	1	2	3	1	2	3	1	2	3	1	2	3	1	2	3	1	2	3	1	2	3	1	2	3	1	2	3
	-5	12.9076	11.8314	14.5486	30.3775	28.474	31.9453	40.5752	33.4596	35.46	31.554	38.121	33.246	26.1316	29.7814	29.097	57.432	37.574	40.311	43.3584	44.3259	45.1395	46.3721	40.4304	40.67	37.8217	41.681	46.5283	40.1066	39.4569	37.2357
	-6	12.9678	13.3771	11.1616	37.8902	28.4478	37.4464	30.9635	28.5547	29.4228	25.583	27.91	36.543	26.1105	25.3266	33.7957	57.614	44.392	48.577	47.2068	48.7125	48.4236	46.3816	45.0338	44.3883	37.6208	41.8499	39.4871	45.1092	50.1796	44.1911
	-7	20.3325	10.8074	10.1827	42.9016	27.9829	36.027	42.2908	30.6757	29.892	23.029	24.802	38.133	27.3575	28.5309	32.9351	44.636	46.421	50.2888	43.4529	45.3294	51.2478	39.8902	39.2925	40.1171	33.0939	39.7501	41.3449	42.5954	46.8758	46.9517
	-8	13.1099	12.9521	11.721	52.9223	38.4389	40.283	44.8345	32.5644	29.658	27.127	23.759	38.616	31.3126	34.6404	32.5419	47.714	46.296	51.1456	47.0016	48.3084	52.29	45.6315	41.833	47.047	36.3798	43.7142	43.3236	44.6856	48.2468	48.6366
	-9	43.7685	37.4075	25.0688	35.9885	31.0238	41.3098	40.4927	35.4259	41.3724	34.55	35.163	41.354	33.5521	36.4649	36.9006	45.247	51.383	52.048	46.2249	49.6098	50.1039	50.3962	45.0798	50.656	43.1549	45.5653	39.9127	45.9073	44.2673	47.1528
	-10	57.6776	50.1707	43.6296	52.205	37.8171	43.5767	47.0604	35.4343	32.0952	33.927	35.315	40.723	45.8605	48.0731	47.1784	42.625	48.859	51.0136	45.0864	49.2156	49.9401	53.1358	42.6693	48.1649	44.0747	48.0609	45.0917	46.7942	50.0071	49.7294
	-11	55.333	45.3607	38.755	49.6276	34.9812	41.5293	46.0762	46.3489	42.7152	40.775	40.333	40.717	50.4794	49.044	46.1853	47.541	52.118	54.2624	43.5699	45.4707	45.4509	55.3599	45.777	53.7409	43.1403	51.1659	44.6688	48.2453	51.8704	46.8722
	0	47.9469	55.45	45.5598	46.5896	45.9011	51.8598	38.8647	48.4224	48.7176	38.831	45.404	38.296	49.9267	48.5196	48.9828	45.49	58.817	46.348	51.0849	55.1403	55.6506	54.0715	45.8918	51.7449	45.3081	49.9106	50.4922	49.7553	46.8542	43.2033
Supplementary Fig.3b
	Log [GSK189254A] M	WT			Y912.61A			Y18945.51A
	Replicates	1	2	3	1	2	3	1	2	3
	-5	3.92385	4.5612	4.4667	27.484	28.842	23.287	23.125	22.033	24.133
	-6	3.2424	3.58155	3.64455	25.361	21.334	27.191	29.652	28.105	27.61
	-7	4.4137	3.9459	4.19055	26.58	25.57	30.864	33.98	34.173	32.994
	-8	4.23675	5.30285	4.5003	34.543	32.273	39.606	44.207	44.689	45.607
	-9	19.1654	16.322	17.3166	38.493	39.105	41.609	48.751	51.135	46.365
	-10	37.2493	32.3589	37.0793	42.902	40.192	43.553	50.831	50.969	50.659
	-11	41.0907	40.1668	42.3066	39.82	44.017	45.77	52.104	50.282	51.189
	0	38.5339	42.2824	45.9165	44.687	39.62	42.395	41.885	40.141	39.69
Supplementary Fig.3C
	Log [JNJ5207852] M	WT			Y912.61A			Y18945.51A
	Replicates	1	2	3	1	2	3	1	2	3
	-5	4.30529	3.47128	3.35383	31.9181	31.8879	30.8435	7.39137	29.4911	37.2768
	-6	4.33786	3.28178	4.44545	31.4902	33.6476	30.0484	18.118	26.123	35.7521
	-7	3.69361	4.42768	4.50417	35.0927	37.4849	31.5912	22.1689	36.1097	46.315
	-8	4.41584	4.98139	5.48575	47.15	45.3767	37.8847	26.5257	35.7657	44.2681
	-9	29.6962	24.2226	32.5266	45.5304	48.5763	41.1823	27.818	41.9995	47.2172
	-10	36.4766	33.4405	33.7248	46.5977	46.5947	43.4746	40.6457	52.8204	43.0654
	-11	42.3492	39.5254	39.3625	45.7207	46.1351	44.0556	50.181	50.3584	39.5047
	0	47.8853	43.5988	41.1697	42.6975	43.3404	40.8483	52.0935	44.9187	37.8938
Supplementary Fig.3d
	Log [Pitolisant] M	WT			Y912.61A			Y18945.51A
	Replicates	1	2	3	1	2	3	1	2	3
	-5	5.37768	4.6683	5.37768	20.7351	31.7805	29.322	28.6041	15.0265	28.9613
	-6	5.21664	3.81566	3.76428	35.4345	28.5715	34.2278	34.1142	35.2783	38.8904
	-7	3.39773	3.78108	3.79096	33.1656	26.4451	29.9083	39.3687	38.2996	42.7305
	-8	12.8659	13.8379	12.5239	37.5706	28.9326	35.1502	48.9365	46.2433	46.18
	-9	26.9594	27.0228	25.5823	38.6425	30.6941	34.3596	51.6841	48.0428	49.4199
	-10	40.2562	41.8546	41.1186	41.9904	36.7142	36.1275	49.4257	45.8725	45.536
	-11	45.9716	48.9969	45.0433	44.3503	38.4868	41.4853	48.3014	44.6643	44.1961
	0	47.6315	49.2469	43.9937	47.5123	40.239	45.5018	47.395	45.3802	44.2436
Supplementary Fig.3e
	Log [Thioperamide] M	WT			E3957.36A			E3957.36R
	Replicates	1	2	3	1	2	3	1	2	3
	-5	5.57459	6.43507	5.07503	20.203	34.3675	40.7604	39.7323	47.4775	47.5992
	-6	6.07839	7.41727	7.50617	25.318	33.5798	42.2238	40.1494	42.439	43.0851
	-7	29.9305	23.3324	30.3972	36.647	38.0104	44.5626	45.9506	45.71	40.4919
	-8	38.421	37.9373	41.7285	30.33	32.324	36.245	47.5374	41.7691	37.6247
	-9	40.8508	43.369	46.4087	32.789	32.1695	38.2738	40.9126	39.0731	36.9698
	-10	41.3165	42.3434	42.4444	49.77	41.4479	43.4711	43.0695	42.4296	40.8818
	-11	43.4688	42.438	46.7834	46.649	43.7431	43.6093	45.5088	44.3207	41.0332
	0	44.8529	49.013	48.5918	42.514	44.2584	42.2754	40.2781	44.6071	49.2444
Supplementary Fig.3f
	Log [Clobenpropit] M	WT			E3957.36A			E3957.36R
	Replicates	1	2	3	1	2	3	1	2	3
	-5	4.89945	3.55911	3.43807	32.0975	31.2227	29.5952	38.3995	41.8807	28.1374
	-6	3.79852	3.39357	4.2275	45.9417	43.9057	43.9122	36.2501	38.7517	32.0251
	-7	9.92439	8.22271	7.87917	45.0674	43.1582	43.6853	36.6703	36.7148	37.2341
	-8	21.6012	19.5515	23.1631	42.7827	45.9241	45.0031	36.6694	38.2839	43.4518
	-9	33.3358	36.1411	34.7216	44.2523	43.777	41.0275	39.7544	40.8461	34.9833
	-10	39.8293	38.8752	37.4734	43.3522	43.8241	45.5748	39.6586	40.238	36.5975
	-11	43.2442	42.6586	44.095	46.7175	45.3827	44.0788	34.5902	40.6412	38.1056
	0	47.2181	43.6198	41.8567	47.8127	43.6681	48.5638	45.292	42.7808	41.5928

## Sheet: Supplementary Table 1
	Log [Histamine] M	WT			Crystal			Y912.61A			D1143.32A			C18845.50A			Y18945.51A			F193ECL2A			Y3746.51A			W3997.40A			E3957.36A			E3957.36R
	Replicates	1	2	3	1	2	3	1	2	3	1	2	3	1	2	3	1	2	3	1	2	3	1	2	3	1	2	3	1	2	3	1	2	3
	-5	46.64	48.809	46.158	42.054	59.267	56.72	67.206	67.308	67.158	57.043	57.993	50.179	65.433	64.767	57.248	63.071	64.523	62.193	62.487	66.065	63.382	58.89	60.654	60.721	59.822	61.169	64.925	66.366	60.78	61.201	61.665	45.464	47.202
	-6	43.5	45.588	44.092	46.503	50.325	51.027	59.69	63.316	61.638	49.319	47.807	43.912	56.004	51.694	51.948	62.218	65.111	59.973	58.335	55.96	62.333	58.86	64.083	61.769	50.797	53.796	59.493	60.738	59.067	59.144	60.263	60.179	58.149
	-7	35.818	37.051	34.859	35.725	35.955	38.087	35.861	38.466	26.368	31.877	27.061	25.472	40.341	33.769	34.857	53.236	51.256	60.548	48.286	49.428	46.745	39.842	44.588	47.229	34.145	38.222	37.022	48.53	53.547	45.563	39.19	47.103	49.813
	-8	25.251	25.891	27.805	22.275	20.36	20.496	14.454	13.7	11.655	21.085	13.728	10.03	12.894	14.008	13.052	32.771	36.191	34.059	31.213	29.004	28.367	11.937	13.065	25.91	15.438	17.21	16.722	17.168	26.308	17.064	14.331	14.629	19.656
	-9	18.563	23.822	22.465	15.417	16.082	14.182	8.29	8.456	13.652	14.972	8.627	7.714	10.343	9.318	8.247	20.529	16.052	21.776	22.463	21.699	29.863	10.227	9.92	12.039	14.542	11.662	13.634	10.151	9.976	9.685	13.293	8.16	20.052
	-10	13.1	16.022	15.242	14.482	20.021	19.11	7.156	8.671	6.331	16.561	8.879	9.556	11.389	9.86	7.287	7.447	7.506	9.185	11.759	11.683	12.665	10.355	9.672	9.223	12.07	12.151	19.554	7.763	8.432	10.238	8.965	9.668	24.011
	-11	10.952	13.107	12.952	15.395	17.038	15.671	7.14	7.712	6.315	13.646	8.832	8.17	8.699	8.644	8.057	7.152	7.829	10.517	9.45	9.735	8.448	8.817	10.256	9.843	14.343	14.346	12.14	9.686	9.853	9.914	9.367	9.341	7.865
	0	5.606	9.108	15.877	19.757	18.307	16.486	7.443	8.986	5.531	11.925	8.902	7.306	10.505	8.638	8.084	5.929	11.227	8.697	9.118	8.948	8.272	12.435	12.857	12.982	12.986	13.186	11.248	11.128	7.61	8.387	8.399	8.782	10.443
	Log [PF-03654746] M	WT			Crystal			Y912.61A			D1143.32A			C18845.50A			Y18945.51A			F193ECL2A			Y3746.51A			W3997.40A			E3957.36A			E3957.36R
	Replicates	1	2	3	1	2	3	1	2	3	1	2	3	1	2	3	1	2	3	1	2	3	1	2	3	1	2	3	1	2	3	1	2	3
	-5	12.9076	11.8314	14.5486	30.6406	28.6773	53.0957	30.3775	28.474	31.9453	40.5752	33.4596	35.46	31.554	38.121	33.246	26.1316	29.7814	29.097	57.432	37.574	40.311	43.3584	44.3259	45.1395	46.3721	40.4304	40.67	37.8217	41.681	46.5283	40.1066	39.4569	37.2357
	-6	12.9678	13.3771	11.1616	20.5285	23.7226	39.8745	37.8902	28.4478	37.4464	30.9635	28.5547	29.4228	25.583	27.91	36.543	26.1105	25.3266	33.7957	57.614	44.392	48.577	47.2068	48.7125	48.4236	46.3816	45.0338	44.3883	37.6208	41.8499	39.4871	45.1092	50.1796	44.1911
	-7	20.3325	10.8074	10.1827	28.0633	27.6472	40.7863	42.9016	27.9829	36.027	42.2908	30.6757	29.892	23.029	24.802	38.133	27.3575	28.5309	32.9351	44.636	46.421	50.2888	43.4529	45.3294	51.2478	39.8902	39.2925	40.1171	33.0939	39.7501	41.3449	42.5954	46.8758	46.9517
	-8	13.1099	12.9521	11.721	30.4362	29.3272	34.8752	52.9223	38.4389	40.283	44.8345	32.5644	29.658	27.127	23.759	38.616	31.3126	34.6404	32.5419	47.714	46.296	51.1456	47.0016	48.3084	52.29	45.6315	41.833	47.047	36.3798	43.7142	43.3236	44.6856	48.2468	48.6366
	-9	43.7685	37.4075	25.0688	30.3684	36.0392	42.5709	35.9885	31.0238	41.3098	40.4927	35.4259	41.3724	34.55	35.163	41.354	33.5521	36.4649	36.9006	45.247	51.383	52.048	46.2249	49.6098	50.1039	50.3962	45.0798	50.656	43.1549	45.5653	39.9127	45.9073	44.2673	47.1528
	-10	57.6776	50.1707	43.6296	33.9901	36.8063	45.1379	52.205	37.8171	43.5767	47.0604	35.4343	32.0952	33.927	35.315	40.723	45.8605	48.0731	47.1784	42.625	48.859	51.0136	45.0864	49.2156	49.9401	53.1358	42.6693	48.1649	44.0747	48.0609	45.0917	46.7942	50.0071	49.7294
	-11	55.333	45.3607	38.755	47.286	47	47.866	49.6276	34.9812	41.5293	46.0762	46.3489	42.7152	40.775	40.333	40.717	50.4794	49.044	46.1853	47.541	52.118	54.2624	43.5699	45.4707	45.4509	55.3599	45.777	53.7409	43.1403	51.1659	44.6688	48.2453	51.8704	46.8722
	0	47.9469	55.45	45.5598	42.418	43.5504	46.8498	46.5896	45.9011	51.8598	38.8647	48.4224	48.7176	38.831	45.404	38.296	49.9267	48.5196	48.9828	45.49	58.817	46.348	51.0849	55.1403	55.6506	54.0715	45.8918	51.7449	45.3081	49.9106	50.4922	49.7553	46.8542	43.2033

## Sheet: Supplementary Table 2
	Log [GSK189254A] M	WT			Y912.61A			Y18945.51A
	Replicates	1	2	3	1	2	3	1	2	3
	-5	3.92385	4.5612	4.4667	27.484	28.842	23.287	23.125	22.033	24.133
	-6	3.2424	3.58155	3.64455	25.361	21.334	27.191	29.652	28.105	27.61
	-7	4.4137	3.9459	4.19055	26.58	25.57	30.864	33.98	34.173	32.994
	-8	4.23675	5.30285	4.5003	34.543	32.273	39.606	44.207	44.689	45.607
	-9	19.1654	16.322	17.3166	38.493	39.105	41.609	48.751	51.135	46.365
	-10	37.2493	32.3589	37.0793	42.902	40.192	43.553	50.831	50.969	50.659
	-11	41.0907	40.1668	42.3066	39.82	44.017	45.77	52.104	50.282	51.189
	0	38.5339	42.2824	45.9165	44.687	39.62	42.395	41.885	40.141	39.69
	Log [JNJ5207852] M	WT			Y912.61A			Y18945.51A
	Replicates	1	2	3	1	2	3	1	2	3
	-5	4.30529	3.47128	3.35383	31.9181	31.8879	30.8435	7.39137	29.4911	37.2768
	-6	4.33786	3.28178	4.44545	31.4902	33.6476	30.0484	18.118	26.123	35.7521
	-7	3.69361	4.42768	4.50417	35.0927	37.4849	31.5912	22.1689	36.1097	46.315
	-8	4.41584	4.98139	5.48575	47.15	45.3767	37.8847	26.5257	35.7657	44.2681
	-9	29.6962	24.2226	32.5266	45.5304	48.5763	41.1823	27.818	41.9995	47.2172
	-10	36.4766	33.4405	33.7248	46.5977	46.5947	43.4746	40.6457	52.8204	43.0654
	-11	42.3492	39.5254	39.3625	45.7207	46.1351	44.0556	50.181	50.3584	39.5047
	0	47.8853	43.5988	41.1697	42.6975	43.3404	40.8483	52.0935	44.9187	37.8938
	Log [Pitolisant] M	WT			Y912.61A			Y18945.51A
	Replicates	1	2	3	1	2	3	1	2	3
	-5	5.37768	4.6683	5.37768	20.7351	31.7805	29.322	28.6041	15.0265	28.9613
	-6	5.21664	3.81566	3.76428	35.4345	28.5715	34.2278	34.1142	35.2783	38.8904
	-7	3.39773	3.78108	3.79096	33.1656	26.4451	29.9083	39.3687	38.2996	42.7305
	-8	12.8659	13.8379	12.5239	37.5706	28.9326	35.1502	48.9365	46.2433	46.18
	-9	26.9594	27.0228	25.5823	38.6425	30.6941	34.3596	51.6841	48.0428	49.4199
	-10	40.2562	41.8546	41.1186	41.9904	36.7142	36.1275	49.4257	45.8725	45.536
	-11	45.9716	48.9969	45.0433	44.3503	38.4868	41.4853	48.3014	44.6643	44.1961
	0	47.6315	49.2469	43.9937	47.5123	40.239	45.5018	47.395	45.3802	44.2436
	Log [Thioperamide] M	WT			E3957.36A			E3957.36R
	Replicates	1	2	3	1	2	3	1	2	3
	-5	5.57459	6.43507	5.07503	20.203	34.3675	40.7604	39.7323	47.4775	47.5992
	-6	6.07839	7.41727	7.50617	25.318	33.5798	42.2238	40.1494	42.439	43.0851
	-7	29.9305	23.3324	30.3972	36.647	38.0104	44.5626	45.9506	45.71	40.4919
	-8	38.421	37.9373	41.7285	30.33	32.324	36.245	47.5374	41.7691	37.6247
	-9	40.8508	43.369	46.4087	32.789	32.1695	38.2738	40.9126	39.0731	36.9698
	-10	41.3165	42.3434	42.4444	49.77	41.4479	43.4711	43.0695	42.4296	40.8818
	-11	43.4688	42.438	46.7834	46.649	43.7431	43.6093	45.5088	44.3207	41.0332
	0	44.8529	49.013	48.5918	42.514	44.2584	42.2754	40.2781	44.6071	49.2444
	Log [Clobenpropit] M	WT			E3957.36A			E3957.36R
	Replicates	1	2	3	1	2	3	1	2	3
	-5	4.89945	3.55911	3.43807	32.0975	31.2227	29.5952	38.3995	41.8807	28.1374
	-6	3.79852	3.39357	4.2275	45.9417	43.9057	43.9122	36.2501	38.7517	32.0251
	-7	9.92439	8.22271	7.87917	45.0674	43.1582	43.6853	36.6703	36.7148	37.2341
	-8	21.6012	19.5515	23.1631	42.7827	45.9241	45.0031	36.6694	38.2839	43.4518
	-9	33.3358	36.1411	34.7216	44.2523	43.777	41.0275	39.7544	40.8461	34.9833
	-10	39.8293	38.8752	37.4734	43.3522	43.8241	45.5748	39.6586	40.238	36.5975
	-11	43.2442	42.6586	44.095	46.7175	45.3827	44.0788	34.5902	40.6412	38.1056
	0	47.2181	43.6198	41.8567	47.8127	43.6681	48.5638	45.292	42.7808	41.5928
